# Supplementary material for: Temporal epigenome modulation enables efficient bacteriophage engineering and functional analysis of phage DNA modifications
Source: PLoS Genet. 2024 Sep 4;20(9):e1011384. doi: 10.1371/journal.pgen.1011384 (PMC11404850; doi:10.1371/journal.pgen.1011384)
Supplement: S1 Table — Only phage originated proteins are considered. (XLSX) [file pgen.1011384.s007.xlsx]

## Sheet: Sheet1
Output of the PBLAST search [1] for the homologous of T4-originated Deoxycytidylate 5-hydroxymethyltransferase (42). Only phage originated proteins are considered.
Description	Scientific Name	Max Score	Total Score	Query Cover	E value	Per. ident	Acc. Len	Accession
thymidylate synthase [Yersinia phage PST]	Yersinia phage PST	512	512	1	0	100	246	YP_009153644.1
thymidylate synthase [Escherichia phage teqhad]	Escherichia phage teqhad	510	510	1	0	99.59	246	YP_010074248.1
thymidylate synthase [Salmonella phage SG1]	Salmonella phage SG1	511	511	1	0	99.19	246	YP_010075208.1
thymidylate synthase [Enterobacteria phage RB27]	Enterobacteria phage RB27	510	510	1	0	99.19	246	YP_009102249.1
hypothetical protein 101112UKE3-1_057 [Escherichia phage vB_EcoM-101112UKE3-1]	Escherichia phage vB_EcoM-101112UKE3-1	509	509	1	0	98.78	246	QZI78753.1
hypothetical protein PYps55T_151 [Yersinia phage PYps55T]	Yersinia phage PYps55T	509	509	1	0	98.78	246	QNJ50932.1
hypothetical protein [Shigella phage ESh25]	Shigella phage ESh25	509	509	1	0	98.78	246	URY13186.1
thymidylate synthase [Enterobacteria phage Aplg8]	Enterobacteria phage Aplg8	509	509	1	0	98.78	246	YP_010066096.1
thymidylate synthase [Escherichia phage YUEEL01]	Escherichia phage YUEEL01	508	508	1	0	98.78	246	YP_010074766.1
thymidylate synthase [Escherichia phage vB_EcoM_G8]	Escherichia phage vB_EcoM_G8	508	508	1	0	98.78	246	YP_010069340.1
thymidylate synthase [Escherichia phage wV7]	Escherichia phage wV7	508	508	1	0	98.78	246	YP_007004786.1
thymidylate synthase [Escherichia phage vB_EcoM_G50]	Escherichia phage vB_EcoM_G50	507	507	1	0	98.78	246	YP_010069876.1
thymidylate synthase [Escherichia phage ECML-134]	Escherichia phage ECML-134	507	507	1	0	98.78	246	YP_009102518.1
RecName: Full=Deoxycytidylate 5-hydroxymethyltransferase; Short=Deoxycytidylate hydroxymethylase; AltName: Full=dCMP hydroxymethylase; Short=dCMP HMase [Enterobacteria phage T6]	Enterobacteria phage T6	506	506	1	0	98.78	246	P18030.1
hypothetical protein [Shigella phage ESh36]	Shigella phage ESh36	508	508	1	0	98.37	246	URY16024.1
putative hydroxymethylase [Escherichia phage U115]	Escherichia phage U115	508	508	1	0	98.37	246	UAV89006.1
thymidylate synthase [Escherichia phage slur02]	Escherichia phage slur02	508	508	1	0	98.37	246	YP_009210235.1
thymidylate synthase [Shigella phage Sf21]	Shigella phage Sf21	508	508	1	0	98.37	246	YP_009618857.1
dCMP hydroxymethylase [Escherichia phage teqsoen]	Escherichia phage teqsoen	507	507	1	0	98.37	246	QHR63894.1
putative deoxycytidylate 5-hydroxymethyltransferase [Escherichia phage 132]	Escherichia phage 132	507	507	1	0	98.37	246	QWY90409.1
dCMP hydroxymethylase [Escherichia phage TadeuszReichstein]	Escherichia phage TadeuszReichstein	507	507	1	0	98.37	246	QXV84894.1
thymidylate synthase [Enterobacteria phage RB51]	Enterobacteria phage RB51	507	507	1	0	98.37	246	YP_002853999.1
thymidylate synthase [Shigella phage SHFML-26]	Shigella phage SHFML-26	507	507	1	0	98.37	246	YP_009279039.1
thymidylate synthase [Escherichia phage a15]	Escherichia phage a15	507	507	1	0	98.37	246	WBF82434.1
dCMP hydroxymethylase [Escherichia phage UFV-AREG1]	Escherichia phage UFV-AREG1	506	506	1	0	98.37	246	YP_009281383.1
deoxycytidylate 5-hydroxymethyltransferase [Escherichia phage JK1]	Escherichia phage JK1	506	506	1	0	98.37	246	QXN68140.1
hypothetical protein FT_0200 [Escherichia phage vB_EcoM_FT]	Escherichia phage vB_EcoM_FT	506	506	1	0	98.37	246	QLF81088.1
hypothetical protein [Shigella phage ESh32]	Shigella phage ESh32	505	505	1	0	98.37	246	URY15205.1
thymidylate synthase [Escherichia phage slur07]	Escherichia phage slur07	505	505	1	0	98.37	246	YP_009197408.1
deoxycytidylate 5-hydroxymethyltransferase [Escherichia phage vB_EcoM_SA20RB]	Escherichia phage vB_EcoM_SA20RB	505	505	1	0	98.37	246	UIU27988.1
dCMP hydroxymethylase [Escherichia phage FriedrichMiescher]	Escherichia phage FriedrichMiescher	505	505	1	0	98.37	246	QXV78867.1
deoxycytidylate 5-hydroxymethyltransferase [Escherichia phage vB_EcoM-G157lw]	Escherichia phage vB_EcoM-G157lw	505	505	1	0	98.37	246	UCR81686.1
dCMP hydroxymethylase [Escherichia phage vB_EcoM-S1P5QW]	Escherichia phage vB_EcoM-S1P5QW	506	506	1	0	97.97	246	UIO58111.1
dCMP hydroxymethylase [Escherichia phage RB32]	Escherichia phage RB32	506	506	1	0	97.97	246	YP_802984.1
TPA: hypothetical protein [Caudoviricetes sp.]	Caudoviricetes sp.	506	506	1	0	97.97	246	DAH77218.1
thymidylate synthase [Escherichia phage Killian]	Escherichia phage Killian	506	506	1	0	97.97	246	WEU67820.1
deoxycytidylate 5-hydroxymethyltransferase [Escherichia phage teqhal]	Escherichia phage teqhal	505	505	1	0	97.97	246	QHR63635.1
thymidylate synthase [Shigella phage KNP5]	Shigella phage KNP5	505	505	1	0	97.97	246	YP_010278442.1
dCMP hydroxymethylase [Escherichia phage KarlGJung]	Escherichia phage KarlGJung	505	505	1	0	97.97	246	QXV82136.1
thymidylate synthase [Yersinia phage fPS-90]	Yersinia phage fPS-90	504	504	1	2e-180	97.15	246	YP_010091078.1
hypothetical protein [Salmonella phage GRNsp7]	Salmonella phage GRNsp7	504	504	1	2e-180	97.15	246	USW07416.1
deoxycytidylate 5-hydroxymethyltransferase [Escherichia phage N2]	Escherichia phage N2	503	503	1	3e-180	97.56	246	UTQ79364.1
thymidylate synthase [Enterobacteria phage vB_EcoM_IME339]	Enterobacteria phage vB_EcoM_IME339	503	503	1	4e-180	97.15	246	YP_010094634.1
putative deoxycytidylate 5-hydroxymethyltransferase [Escherichia phage JLBYU24]	Escherichia phage JLBYU24	503	503	1	4e-180	96.75	246	UGO55393.1
dCMP hydroxymethylase [Escherichia phage vB_EcoM_ASO78A]	Escherichia phage vB_EcoM_ASO78A	503	503	1	5e-180	97.97	246	UAW58477.1
thymidylate synthase [Enterobacteria phage T6]	Enterobacteria phage T6	503	503	1	5e-180	97.56	246	YP_010067198.1
thymidylate synthase [Escherichia phage vB_EcoM_NBG2]	Escherichia phage vB_EcoM_NBG2	503	503	1	5e-180	97.15	246	YP_010072064.1
thymidylate synthase [Enterobacteria phage vB_EcoM_IME340]	Enterobacteria phage vB_EcoM_IME340	503	503	1	5e-180	96.75	246	YP_010066606.1
gp42 dCMP hydroxymethylase [Escherichia phage RB14]	Escherichia phage RB14	503	503	1	6e-180	97.56	246	YP_002854378.1
dCMP hydroxymethylase [Escherichia phage AndreasVesalius]	Escherichia phage AndreasVesalius	503	503	1	7e-180	97.97	246	QXV76007.1
putative thymidylate synthase [Escherichia phage vB_EcoM_G10400]	Escherichia phage vB_EcoM_G10400	502	502	1	9e-180	97.56	246	QBO63560.1
thymidylate synthase [Escherichia phage slur14]	Escherichia phage slur14	502	502	1	1e-179	97.56	246	YP_009180819.1
thymidylate synthase [Escherichia phage vB_EcoM_SP1]	Escherichia phage vB_EcoM_SP1	502	502	1	1e-179	97.15	246	QLF80818.1
hypothetical protein [Shigella phage ESh33]	Shigella phage ESh33	501	501	1	2e-179	97.56	246	URY15433.1
thymidylate synthase [Escherichia phage RB3]	Escherichia phage RB3	501	501	1	2e-179	97.15	246	YP_009098429.1
thymidylate synthase [Yersinia phage vB_YepM_ZN18]	Yersinia phage vB_YepM_ZN18	501	501	1	2e-179	96.75	246	YP_010077550.1
thymidylate synthase [Shigella phage Sf24]	Shigella phage Sf24	501	501	1	3e-179	97.56	246	YP_009619251.1
thymidylate synthase [Escherichia phage vB_EcoM_IME537]	Escherichia phage vB_EcoM_IME537	501	501	1	3e-179	96.75	246	YP_010071085.1
deoxycytidylate 5-hydroxymethyltransferase [Escherichia phage W143]	Escherichia phage W143	501	501	1	3e-179	96.75	246	QWV60390.1
dCMP hydroxymethylase [Shigella phage KRT47]	Shigella phage KRT47	500	500	1	4e-179	97.15	246	QHB43073.1
dCMP hydroxymethylase [Shigella phage Sfk20]	Shigella phage Sfk20	500	500	1	4e-179	96.34	246	QPP47088.1
thymidylate synthase [Yersinia phage PYPS2T]	Yersinia phage PYPS2T	499	499	1	9e-179	96.75	246	YP_010077308.1
thymidylate synthase [Escherichia phage T4]	Escherichia phage T4	499	499	0.99	1e-178	97.96	246	NP_049659.1
thymidylate synthase [Shigella phage Shfl2]	Shigella phage Shfl2	499	499	1	1e-178	97.15	246	YP_004414945.1
thymidylate synthase [Citrobacter phage PhiZZ6]	Citrobacter phage PhiZZ6	499	499	1	1e-178	96.75	246	YP_010065415.1
thymidylate synthase [Bacteriophage sp.]	Bacteriophage sp.	499	499	1	1e-178	96.75	246	UVM85529.1
thymidylate synthase [Yersinia phage fPS-65]	Yersinia phage fPS-65	498	498	1	3e-178	97.15	246	YP_010091351.1
thymidylate synthase [Escherichia phage HY01]	Escherichia phage HY01	498	498	1	3e-178	96.75	246	YP_009148491.1
thymidylate synthase [Escherichia phage ime09]	Escherichia phage ime09	497	497	1	7e-178	96.75	246	YP_007004428.1
deoxycytidylate 5-hydroxymethyltransferase [Escherichia phage ECO07P2]	Escherichia phage ECO07P2	498	498	1	7e-178	96.34	246	WAX13232.1
thymidylate synthase [Salmonella phage pSe_SNUABM_01]	Salmonella phage pSe_SNUABM_01	497	497	1	1e-177	96.75	246	YP_010075312.1
thymidylate synthase [Escherichia phage EcNP1]	Escherichia phage EcNP1	496	496	1	1e-177	96.34	246	YP_010067954.1
deoxycytidylate 5-hydroxymethyltransferase [Shigella phage CT01]	Shigella phage CT01	496	496	1	2e-177	95.93	246	UDY80437.1
Putative thymidylate synthase or dCMP hydroxymethylase (ACLAME 273) [Escherichia phage T4_ev151]	Escherichia phage T4_ev151	489	489	1	1e-174	94.72	246	VUF54807.1
thymidylate synthase [Escherichia phage vB_vPM_PD112]	Escherichia phage vB_vPM_PD112	488	488	1	5e-174	95.12	246	YP_010072987.1
thymidylate synthase [Escherichia phage PE37]	Escherichia phage PE37	487	487	1	7e-174	95.12	246	YP_010073321.1
dCMP hydroxymethylase [Shigella phage Sf25]	Shigella phage Sf25	489	489	1	7e-174	85.21	284	AUV63453.1
thymidylate synthase [Escherichia phage vB_EcoM-G28]	Escherichia phage vB_EcoM-G28	487	487	1	1e-173	94.72	246	YP_010069610.1
deoxycytidylate 5-hydroxymethyltransferase [Escherichia phage vB_EcoM_SYGD1]	Escherichia phage vB_EcoM_SYGD1	485	485	1	4e-173	94.31	246	QUD16028.1
thymidylate synthase [Escherichia phage vB_EcoM_DalCa]	Escherichia phage vB_EcoM_DalCa	485	485	1	4e-173	94.31	246	YP_010067463.1
thymidylate synthase [Shigella phage SHFML-11]	Shigella phage SHFML-11	485	485	1	5e-173	94.31	246	YP_009277687.1
thymidylate synthase [Escherichia phage REP2]	Escherichia phage REP2	484	484	1	8e-173	93.9	246	WBY52887.1
hypothetical protein [Shigella phage ESh29]	Shigella phage ESh29	484	484	1	1e-172	93.9	246	URY14507.1
thymidylate synthase [Escherichia phage HY03]	Escherichia phage HY03	484	484	1	1e-172	93.9	246	YP_009284143.1
deoxycytidylate 5-hydroxymethyltransferase [Escherichia phage vB_EcoM_C2-3]	Escherichia phage vB_EcoM_C2-3	483	483	1	2e-172	93.9	246	UCR75172.1
thymidylate synthase [Escherichia phage EC121]	Escherichia phage EC121	483	483	1	3e-172	93.5	246	YP_010067730.1
thymidylate synthase [Escherichia phage vB_EcoM_ACG-C40]	Escherichia phage vB_EcoM_ACG-C40	483	483	1	4e-172	93.5	246	YP_006986595.1
putative thymidylate synthase [Salmonella phage UAB_60]	Salmonella phage UAB_60	482	482	1	7e-172	93.9	246	UJP29544.1
deoxycytidylate 5-hydroxymethyltransferase [Escherichia phage EP01]	Escherichia phage EP01	482	482	1	7e-172	93.09	246	UIU46795.1
putative thymidylate synthase [Escherichia phage vB_EcoM_G2540-3]	Escherichia phage vB_EcoM_G2540-3	481	481	1	1e-171	93.09	246	QBO65456.1
deoxycytidylate 5-hydroxymethyltransferase [Escherichia phage KIT06]	Escherichia phage KIT06	481	481	1	3e-171	93.09	246	WCS66851.1
thymidylate synthase [Yersinia phage fPS-2]	Yersinia phage fPS-2	480	480	1	4e-171	93.5	246	YP_010076930.1
thymidylate synthase [Escherichia phage UoN_LDJ77_1]	Escherichia phage UoN_LDJ77_1	479	479	1	2e-170	92.68	246	UFK27404.1
thymidylate synthase [Escherichia phage vB_EcoM-RPN226]	Escherichia phage vB_EcoM-RPN226	478	478	1	4e-170	93.09	246	ULA51774.1
dCMP hydroxymethylase [Escherichia phage vB_EcoM_WL-3]	Escherichia phage vB_EcoM_WL-3	478	478	1	4e-170	92.28	246	QOQ37420.1
dCMP hydroxymethylase [Shigella phage vB_SsoM_113]	Shigella phage vB_SsoM_113	478	478	1	5e-170	92.68	246	CAA7537621.1
hypothetical protein [Escherichia phage EC128]	Escherichia phage EC128	476	476	1	1e-169	92.68	246	URO83820.1
thymidylate synthase [Escherichia phage BF15]	Escherichia phage BF15	476	476	1	3e-169	92.28	246	QXN75749.1
thymidylate synthase [Citrobacter phage Moon]	Citrobacter phage Moon	416	416	1	7e-146	77.64	246	YP_009146479.1
dCMP hydroxymethylase [Citrobacter phage CkP1]	Citrobacter phage CkP1	415	415	1	3e-145	78.46	246	QQG32127.1
thymidylate synthase [Citrobacter phage Merlin]	Citrobacter phage Merlin	411	411	1	1e-143	76.02	246	YP_009203758.1
thymidylate synthase [Citrobacter phage CF1 ERZ-2017]	Citrobacter phage CF1 ERZ-2017	395	395	1	1e-137	74.39	246	YP_009618105.1
dCMP hydroxymethylase [Escherichia phage T4]	Escherichia phage T4	387	387	0.75	4e-135	99.46	186	AAA88467.1
thymidylate synthase [Salmonella phage STML-198]	Salmonella phage STML-198	387	387	1	4e-134	72.76	245	YP_009148030.1
thymidylate synthase [Salmonella phage vB_SenM-S16]	Salmonella phage vB_SenM-S16	385	385	1	2e-133	72.76	245	YP_007501078.1
dCMP hydroxymethylase [Klebsiella phage Metamorpho]	Klebsiella phage Metamorpho	379	379	1	3e-131	71.95	245	QPB08999.1
hypothetical protein [Klebsiella phage Kpn6N]	Klebsiella phage Kpn6N	375	375	1	2e-129	72.36	244	UJP30226.1
hypothetical protein [Klebsiella phage vB_KpnM_17-11]	Klebsiella phage vB_KpnM_17-11	375	375	1	2e-129	71.95	244	QQM14495.1
deoxycytidylate 5-hydroxymethyltransferase [Clostridium phage HZhang-2021a]	Clostridium phage HZhang-2021a	375	375	1	2e-129	71.14	245	QSJ03771.1
putative dCMP hydroxymethylase [Kelbsiella phage vB_KaeM_Boboto]	Kelbsiella phage vB_KaeM_Boboto	374	374	1	5e-129	71.95	244	UGO48380.1
hypothetical protein [Klebsiella phage UTI-K4]	Klebsiella phage UTI-K4	374	374	1	5e-129	71.95	244	UMM76807.1
dCMP hydroxymethylase [Klebsiella phage KpnM6E1]	Klebsiella phage KpnM6E1	374	374	1	5e-129	71.95	244	QLF82906.1
thymidylate synthase [Klebsiella phage vB_KpnM_KpV477]	Klebsiella phage vB_KpnM_KpV477	374	374	1	6e-129	71.95	244	YP_009288718.1
dCMP hydroxymethylase [Klebsiella phage KMI13]	Klebsiella phage KMI13	374	374	1	6e-129	71.54	244	QEG11456.1
dCMP hydroxymethylase [Klebsiella phage vB_KpM-Wobble]	Klebsiella phage vB_KpM-Wobble	374	374	1	7e-129	71.95	244	CAD5241862.1
dCMP hydroxymethylase [Enterobacteria phage RB18]	Enterobacteria phage RB18	371	371	0.72	8e-129	97.75	178	YP_010066926.1
thymidylate synthase [Klebsiella phage PKO111]	Klebsiella phage PKO111	372	372	1	2e-128	71.54	244	YP_009289506.1
putative dCMP hydroxymethylase protein [Klebsiella phage vB_KpnM_BovinicusUrsus]	Klebsiella phage vB_KpnM_BovinicusUrsus	372	372	1	3e-128	71.54	244	QPX73849.1
thymidylate synthase [Klebsiella phage JD18]	Klebsiella phage JD18	371	371	1	6e-128	71.54	244	YP_009190603.1
hypothetical protein KMI12_86 [Klebsiella phage KMI12]	Klebsiella phage KMI12	371	371	1	8e-128	71.54	244	QEG11010.1
hypothetical protein [Klebsiella phage vB_KpnM_5N]	Klebsiella phage vB_KpnM_5N	371	371	1	8e-128	71.54	244	UCR74249.1
putative thymidylate synthase or dCMP hydroxymethylase [Yersinia phage MHG19]	Yersinia phage MHG19	370	370	0.99	1e-127	71.02	245	WCZ66244.1
dCMP hydroxymethylase [Klebsiella phage vB_KpnM_311F]	Klebsiella phage vB_KpnM_311F	370	370	1	2e-127	71.54	244	CAD2272709.1
thymidylate synthase [Klebsiella phage KP179]	Klebsiella phage KP179	369	369	1	3e-127	71.14	244	YP_010098642.1
dCMP hydroxymethylase [Salmonella phage STP4-a]	Salmonella phage STP4-a	367	367	1	3e-126	69.92	245	YP_009126245.1
dCMP hydroxymethylase [Salmonella phage vB_SnwM_CGG4-1]	Salmonella phage vB_SnwM_CGG4-1	366	366	1	8e-126	69.11	245	YP_009286403.1
thymidylate synthase [Klebsiella phage KP185]	Klebsiella phage KP185	358	358	1	9e-123	68.7	246	UNY41118.1
deoxycytidylate 5-hydroxymethyltransferase [Enterobacter phage KKP_3262]	Enterobacter phage KKP_3262	358	358	1	1e-122	69.51	245	UES35630.1
dCMP hydroxymethylase [Enterobacter phage myPSH1140]	Enterobacter phage myPSH1140	357	357	1	2e-122	69.11	245	YP_010093940.1
hypothetical protein KPN6_142 [Klebsiella phage KPN6]	Klebsiella phage KPN6	356	356	1	5e-122	68.29	246	QEG11644.1
putative dCMP hydroxylmethylase [Klebsiella phage vB_KaeM_KaAlpha]	Klebsiella phage vB_KaeM_KaAlpha	355	355	1	2e-121	69.11	255	QEG13082.1
dCMP hydroxymethylase [Enterobacter phage fGh-Ecl01]	Enterobacter phage fGh-Ecl01	354	354	1	2e-121	69.11	245	USL85530.1
thymidylate synthase [Enterobacter phage vB_VIPECLOM01]	Enterobacter phage vB_VIPECLOM01	354	354	1	4e-121	68.7	245	WFG78473.1
dCMP hydroxymethylase [Enterobacter phage PG7]	Enterobacter phage PG7	352	352	1	1e-120	68.7	245	YP_009005304.1
gp42 dCMP hydroxymethylase [Enterobacter phage CC31]	Enterobacter phage CC31	351	351	1	5e-120	68.29	245	YP_004009899.1
deoxycytidylate 5-hydroxymethyltransferase [Enterobacter phage vB-EclM_KMB17]	Enterobacter phage vB-EclM_KMB17	350	350	1	2e-119	67.89	245	UKH49441.1
Thymidylate synthase [Cronobacter phage Pet-CM3-4]	Cronobacter phage Pet-CM3-4	350	350	1	2e-119	67.89	245	YP_010091652.1
dCMP hydroxymethylase [Klebsiella phage vB_KpnM_GF]	Klebsiella phage vB_KpnM_GF	306	306	0.86	6e-103	67.29	214	QBA85001.1
thymidylate synthase [Serratia phage Muldoon]	Serratia phage Muldoon	297	297	0.95	1e-98	60	247	YP_009883760.1
thymidylate synthase [Cronobacter phage vB_Cdu_VP8]	Cronobacter phage vB_Cdu_VP8	294	294	0.95	2e-97	59.57	247	WDS61583.1
dCMP hydroxymethylase [Erwinia phage Cronus]	Erwinia phage Cronus	292	292	0.97	8e-97	58.16	247	YP_010094983.1
dCMP hydroxymethylase [Serratia phage SP1]	Serratia phage SP1	291	291	0.95	2e-96	58.3	247	UNA02409.1
thymidylate synthase [Serratia phage PS2]	Serratia phage PS2	291	291	0.94	3e-96	58.8	245	YP_009030090.1
hypothetical protein [Erwinia phage FBB1]	Erwinia phage FBB1	288	288	0.97	6e-95	59.83	247	QOI66523.1
ThyA Thymidylate synthase [uncultured Caudovirales phage]	uncultured Caudovirales phage	278	278	0.89	1e-91	60.91	217	CAB5221450.1
ThyA Thymidylate synthase [uncultured Caudovirales phage]	uncultured Caudovirales phage	275	275	0.89	4e-90	60.27	218	CAB4182143.1
ThyA Thymidylate synthase [uncultured Caudovirales phage]	uncultured Caudovirales phage	268	268	0.89	2e-87	59.82	225	CAB4131075.1
hypothetical protein [Caudovirales sp. ctOwN3]	Caudovirales sp. ctOwN3	264	264	0.89	4e-86	58.45	221	QGH72160.1
Deoxycytidylate 5-hydroxymethyltransferase [uncultured phage]	uncultured phage	263	263	0.89	1e-85	60	215	CAD8327784.1
dCMP hydroxymethylase [Aeromonas phage Aes516]	Aeromonas phage Aes516	261	261	0.92	7e-85	56.39	231	AFN69985.1
dCMP hydroxymethylase [Aeromonas phage Aes007]	Aeromonas phage Aes007	259	259	0.9	4e-84	56.5	227	AFN69882.1
dCMP hydroxymethylase [Aeromonas phage Aes144]	Aeromonas phage Aes144	259	259	0.9	4e-84	56.5	227	AFN69900.1
thymidylate synthase [Aeromonas phage 31]	Aeromonas phage 31	259	259	0.92	4e-84	55.51	231	YP_238762.1
deoxycytidylate 5-hydroxymethyltransferase [Aeromonas phage L9-6]	Aeromonas phage L9-6	259	259	0.92	7e-84	55.07	231	APU01838.1
deoxycytidylate 5-hydroxymethyltransferase [Aeromonas phage SW69-9]	Aeromonas phage SW69-9	259	259	0.91	9e-84	55.11	231	APU02336.1
thymidylate synthase [Aeromonas phage 44RR2.8t]	Aeromonas phage 44RR2.8t	258	258	0.92	1e-83	55.07	231	NP_932389.1
deoxycytidylate 5-hydroxymethyltransferase [Aeromonas phage Riv-10]	Aeromonas phage Riv-10	257	257	0.91	5e-83	54.67	231	APU02089.1
thymidylate synthase [Aeromonas phage 25]	Aeromonas phage 25	256	256	0.9	1e-82	56.5	224	YP_656269.1
thymidylate synthase [Aeromonas phage phiAS4]	Aeromonas phage phiAS4	256	256	0.9	1e-82	56.5	227	YP_003969263.1
thymidylate synthase [Aeromonas phage 50AhydR13PP]	Aeromonas phage 50AhydR13PP	256	256	0.9	1e-82	56.5	227	YP_010095563.1
dCMP hydroxymethylase [Aeromonas phage vB_AsM_ZHF]	Aeromonas phage vB_AsM_ZHF	255	255	0.9	1e-82	56.5	227	QSJ03430.1
thymidylate synthase [Aeromonas phage Aes012]	Aeromonas phage Aes012	255	255	0.9	2e-82	56.5	227	YP_007677752.1
dCMP hydroxymethylase [Aeromonas phage Aes509]	Aeromonas phage Aes509	255	255	0.9	3e-82	56.5	227	AFN69911.1
thymidylate synthase [Aeromonas phage Aes508]	Aeromonas phage Aes508	254	254	0.9	3e-82	56.05	224	YP_007010722.1
dCMP hydroxymethylase [Aeromonas phage Aes512]	Aeromonas phage Aes512	254	254	0.9	4e-82	56.05	227	AFN69919.1
dCMP hydroxymethylase [Aeromonas phage Aes517]	Aeromonas phage Aes517	254	254	0.9	5e-82	56.05	227	AFN69928.1
dCMP hydroxymethylase [Aeromonas phage Aes120]	Aeromonas phage Aes120	254	254	0.9	7e-82	56.05	227	AFN69887.1
dCMP hydroxymethylase [Aeromonas phage Aes002]	Aeromonas phage Aes002	253	253	0.9	8e-82	56.5	227	AFN69877.1
thymidylate synthase [Aeromonas phage 60AhydR15PP]	Aeromonas phage 60AhydR15PP	253	253	0.9	2e-81	56.05	227	YP_010095853.1
dCMP hydroxymethylase [Lake Baikal phage Baikal-20-5m-C28]	Lake Baikal phage Baikal-20-5m-C28	253	253	0.91	3e-81	53.1	239	ATV46293.1
ThyA Thymidylate synthase [uncultured Caudovirales phage]	uncultured Caudovirales phage	237	237	0.92	2e-75	50.88	228	CAB4152999.1
TPA: hypothetical protein [Caudoviricetes sp.]	Caudoviricetes sp.	226	226	0.78	5e-71	54.04	228	DAK58897.1
TPA: hypothetical protein [Caudoviricetes sp.]	Caudoviricetes sp.	218	218	0.91	7e-68	49.33	223	DAR75954.1
putative thymidylate synthase [Prokaryotic dsDNA virus sp.]	Prokaryotic dsDNA virus sp.	211	211	0.83	2e-65	50	217	QDP47954.1
deoxycytidylate 5-hydroxymethyltransferase [Klebsiella phage KPV15]	Klebsiella phage KPV15	190	190	0.48	2e-58	74.17	118	YP_010089341.1
putative thymidylate synthase [Prokaryotic dsDNA virus sp.]	Prokaryotic dsDNA virus sp.	186	186	0.8	1e-55	48.02	216	QDP51748.1
TPA: hypothetical protein [Siphoviridae sp. ctYh54]	Siphoviridae sp. ctYh54	180	180	0.89	4e-52	42.48	282	DAD80411.1
TPA: hypothetical protein [Caudoviricetes sp.]	Caudoviricetes sp.	149	149	0.89	6e-41	39.57	234	DAX72774.1
TPA: hypothetical protein [Caudoviricetes sp.]	Caudoviricetes sp.	147	147	0.89	7e-40	38.43	233	DAF36023.1
TPA: hypothetical protein [Caudoviricetes sp.]	Caudoviricetes sp.	129	129	0.69	1e-32	34.48	247	DAY14410.1
TPA: hypothetical protein [Caudoviricetes sp.]	Caudoviricetes sp.	120	120	0.7	1e-29	33.7	250	DAH95309.1
TPA: hypothetical protein [Caudoviricetes sp.]	Caudoviricetes sp.	114	114	0.91	4e-27	30.6	244	DAR80115.1
TPA: hypothetical protein [Caudoviricetes sp.]	Caudoviricetes sp.	113	113	0.89	9e-27	30.53	244	DAY38226.1
thymidylate synthase [Microbacterium phage Neferthena]	Microbacterium phage Neferthena	109	109	0.89	9e-25	29.2	288	YP_009808225.1
TPA: hypothetical protein [Caudoviricetes sp.]	Caudoviricetes sp.	107	107	0.85	1e-24	32.87	242	DAK07696.1
thymidylate synthase [Microbacterium phage GaeCeo]	Microbacterium phage GaeCeo	108	108	0.86	1e-24	30	273	QNL31004.1
deoxycytidylate hydroxymethylase [Enterobacteria phage T6]	Enterobacteria phage T6	100	100	0.19	3e-24	97.87	47	CAA48666.1
ThyA Thymidylate synthase [uncultured Caudovirales phage]	uncultured Caudovirales phage	102	102	0.83	3e-22	34.26	275	CAB4184928.1
ThyA Thymidylate synthase [uncultured Caudovirales phage]	uncultured Caudovirales phage	102	102	0.83	3e-22	34.26	280	CAB4203946.1
Thymidylate synthase (ThyA) [uncultured Mediterranean phage uvMED]	uncultured Mediterranean phage uvMED	99.4	99.4	0.89	1e-21	28.38	231	BAQ90578.1
ThyA Thymidylate synthase [uncultured Caudovirales phage]	uncultured Caudovirales phage	94	94	0.82	6e-19	28.64	289	CAB4175605.1
hypothetical protein RsoM2USA_10 [Ralstonia phage RsoM2USA]	Ralstonia phage RsoM2USA	92	92	0.76	2e-18	34.04	278	AVH84939.1
ThyA Thymidylate synthase [uncultured Caudovirales phage]	uncultured Caudovirales phage	86.3	86.3	0.82	4e-16	25.82	289	CAB4175635.1
deoxycytidylate 5-hydroxymethyltransferase [Virus NIOZ-UU157]	Virus NIOZ-UU157	84	84	0.68	7e-16	37.79	212	QPI16194.1
ThyA Thymidylate synthase [uncultured Caudovirales phage]	uncultured Caudovirales phage	85.1	85.1	0.84	9e-16	28.57	289	CAB4159570.1
TPA: hypothetical protein [Myoviridae sp. ctbEa13]	Myoviridae sp. ctbEa13	83.2	83.2	0.76	3e-15	28.87	247	DAG04000.1
TPA: hypothetical protein [Myoviridae sp. ctCo31]	Myoviridae sp. ctCo31	80.1	80.1	0.69	2e-14	31.61	210	DAF95420.1
TPA: hypothetical protein [Caudoviricetes sp.]	Caudoviricetes sp.	79	79	0.69	7e-14	33.33	226	DAT08067.1
TPA: hypothetical protein [Caudoviricetes sp.]	Caudoviricetes sp.	79	79	0.82	7e-14	31.43	223	DAD64717.1
TPA: hypothetical protein [Caudoviricetes sp.]	Caudoviricetes sp.	79	79	0.81	9e-14	30.77	245	DAR99483.1
TPA: hypothetical protein [Caudoviricetes sp.]	Caudoviricetes sp.	76.6	76.6	0.78	5e-13	30.5	226	DAY69344.1
TPA: hypothetical protein [Caudoviricetes sp.]	Caudoviricetes sp.	76.6	76.6	0.8	5e-13	29.76	226	DAH59543.1
TPA: hypothetical protein [Caudoviricetes sp.]	Caudoviricetes sp.	76.3	76.3	0.78	7e-13	30.5	224	DAV62503.1
putative thymidylate synthase [uncultured virus]	uncultured virus	75.5	75.5	0.58	1e-12	34.87	225	ASF00534.1
TPA: hypothetical protein [Caudoviricetes sp.]	Caudoviricetes sp.	75.5	75.5	0.78	1e-12	30.5	226	DAM59478.1
TPA: hypothetical protein [Caudoviricetes sp.]	Caudoviricetes sp.	75.1	75.1	0.69	2e-12	33.14	226	DAK20558.1
TPA: hypothetical protein [Caudoviricetes sp.]	Caudoviricetes sp.	74.3	74.3	0.71	2e-12	32.26	221	DAW00950.1
TPA: hypothetical protein [Caudoviricetes sp.]	Caudoviricetes sp.	75.1	75.1	0.69	2e-12	32.18	222	DAI13731.1
TPA: hypothetical protein [Caudoviricetes sp.]	Caudoviricetes sp.	74.7	74.7	0.69	3e-12	31.61	237	DAF30279.1
TPA: hypothetical protein [Caudoviricetes sp.]	Caudoviricetes sp.	73.9	73.9	0.69	4e-12	31.61	226	DAI41897.1
TPA: hypothetical protein [Caudoviricetes sp.]	Caudoviricetes sp.	75.1	75.1	0.69	4e-12	30.29	272	DAM44434.1
ThyA Thymidylate synthase [uncultured Caudovirales phage]	uncultured Caudovirales phage	73.6	73.6	0.73	5e-12	31.72	215	CAB4148244.1
TPA: hypothetical protein [Caudoviricetes sp.]	Caudoviricetes sp.	73.6	73.6	0.69	5e-12	31.61	226	DAW15347.1
putative thymidylate synthase [Xanthomonas phage Xp15]	Xanthomonas phage Xp15	74.3	74.3	0.86	5e-12	28.57	273	YP_239304.1
TPA: hypothetical protein [Caudoviricetes sp.]	Caudoviricetes sp.	75.9	75.9	0.8	5e-12	27.67	424	DAL92718.1
TPA: hypothetical protein [Caudoviricetes sp.]	Caudoviricetes sp.	73.6	73.6	0.69	6e-12	31.03	226	DAS65397.1
TPA: hypothetical protein [Caudoviricetes sp.]	Caudoviricetes sp.	74.3	74.3	0.8	6e-12	28.08	275	DAQ16523.1
TPA: hypothetical protein [Caudoviricetes sp.]	Caudoviricetes sp.	73.2	73.2	0.72	8e-12	32.09	232	DAR14549.1
Thymidylate synthase [Bacteriophage sp.]	Bacteriophage sp.	73.2	73.2	0.81	8e-12	28.02	226	UVX54210.1
TPA: hypothetical protein [Podoviridae sp. ctgHy19]	Podoviridae sp. ctgHy19	73.6	73.6	0.81	9e-12	28.16	242	DAJ19423.1
TPA: hypothetical protein [Caudoviricetes sp.]	Caudoviricetes sp.	72.8	72.8	0.69	1e-11	31.61	226	DAT02296.1
TPA: hypothetical protein [Caudoviricetes sp.]	Caudoviricetes sp.	72.4	72.4	0.69	1e-11	31.03	226	DAR11852.1
TPA: hypothetical protein [Caudoviricetes sp.]	Caudoviricetes sp.	72	72	0.76	2e-11	29.9	235	DAZ24113.1
putative thymidylate synthase [Prokaryotic dsDNA virus sp.]	Prokaryotic dsDNA virus sp.	72	72	0.83	2e-11	28.99	217	QDP58856.1
Thymidylate synthase [Bacteriophage sp.]	Bacteriophage sp.	72.4	72.4	0.83	2e-11	27.36	226	UVY66789.1
Thymidylate synthase [Bacteriophage sp.]	Bacteriophage sp.	72.4	72.4	0.83	2e-11	27.36	226	UWI25500.1
thymidylate synthase [Bacteriophage sp.]	Bacteriophage sp.	72	72	0.83	2e-11	27.36	226	UVN03439.1
deoxycytidylate hydroxymethylase [Escherichia phage T2]	Escherichia phage T2	66.6	66.6	0.11	3e-11	100	29	CAA48663.1
TPA: hypothetical protein [Caudoviricetes sp.]	Caudoviricetes sp.	71.6	71.6	0.69	3e-11	31.61	222	DAK00354.1
TPA: hypothetical protein [Caudoviricetes sp.]	Caudoviricetes sp.	71.6	71.6	0.83	3e-11	26.42	226	DAV56184.1
Thymidylate synthase [Bacteriophage sp.]	Bacteriophage sp.	71.6	71.6	0.83	3e-11	26.42	226	UWF98569.1
ThyA Thymidylate synthase [uncultured Caudovirales phage]	uncultured Caudovirales phage	72	72	0.81	4e-11	26.17	294	CAB4218233.1
deoxycytidylate 5-hydroxymethyltransferase [Bacteroides phage BF486P2]	Bacteroides phage BF486P2	71.2	71.2	0.69	5e-11	30.77	226	WAX06796.1
hypothetical protein SEA_EFFIE_360 [Acinetobacter phage Effie]	Acinetobacter phage Effie	71.6	71.6	0.73	6e-11	30.05	269	QXO06629.1
TPA: hypothetical protein [Bacteriophage sp.]	Bacteriophage sp.	70.9	70.9	0.82	6e-11	29.19	236	DAH81228.1
TPA: hypothetical protein [Caudoviricetes sp.]	Caudoviricetes sp.	70.5	70.5	0.69	7e-11	31.03	226	DAS79071.1
TPA: hypothetical protein [Caudoviricetes sp.]	Caudoviricetes sp.	70.9	70.9	0.79	7e-11	29.41	226	DAJ06050.1
TPA: hypothetical protein [Caudoviricetes sp.]	Caudoviricetes sp.	70.1	70.1	0.68	1e-10	30.56	219	DAL70896.1
TPA: hypothetical protein [Bacteriophage sp.]	Bacteriophage sp.	70.1	70.1	0.68	1e-10	30.56	219	DAH41622.1
TPA: hypothetical protein [Caudoviricetes sp.]	Caudoviricetes sp.	70.1	70.1	0.78	1e-10	29	248	DAY79763.1
TPA: hypothetical protein [Bacteriophage sp.]	Bacteriophage sp.	70.1	70.1	0.81	1e-10	27.18	242	DAH90538.1
TPA: hypothetical protein [Caudoviricetes sp.]	Caudoviricetes sp.	69.3	69.3	0.78	2e-10	29.56	228	DAQ40063.1
deoxycytidylate 5-hydroxymethyltransferase [Bacteroides phage BF503P2]	Bacteroides phage BF503P2	68.9	68.9	0.69	3e-10	30.22	226	WAX07047.1
deoxycytidylate 5-hydroxymethyltransferase [Bacteroides phage BF503P4]	Bacteroides phage BF503P4	68.9	68.9	0.69	3e-10	30.22	226	WAX07081.1
thymidylate synthetase [Acinetobacter phage MD-2021a]	Acinetobacter phage MD-2021a	69.7	69.7	0.85	3e-10	26.76	267	CAH1068984.1
deoxycytidylate 5-hydroxymethyltransferase [Bacteroides phage BF503P1]	Bacteroides phage BF503P1	68.6	68.6	0.69	4e-10	30.22	226	WAX06992.1
TPA: hypothetical protein [Caudoviricetes sp.]	Caudoviricetes sp.	68.2	68.2	0.8	4e-10	29.27	209	DAV98541.1
TPA: hypothetical protein [Bacteriophage sp.]	Bacteriophage sp.	68.9	68.9	0.67	5e-10	29.7	271	DAU64697.1
TPA: hypothetical protein [Caudoviricetes sp.]	Caudoviricetes sp.	68.6	68.6	0.56	6e-10	34.46	248	DAK94581.1
thymidylate synthase [Bacteriophage sp.]	Bacteriophage sp.	67.8	67.8	0.67	9e-10	28.74	234	UVN08652.1
TPA: hypothetical protein [Caudoviricetes sp.]	Caudoviricetes sp.	67.4	67.4	0.68	2e-09	30.29	301	DAZ10071.1
TPA: hypothetical protein [Caudoviricetes sp.]	Caudoviricetes sp.	67	67	0.83	2e-09	26.89	231	DAO87562.1
TPA: hypothetical protein [Caudoviricetes sp.]	Caudoviricetes sp.	66.2	66.2	0.56	4e-09	32.65	247	DAH90017.1
TPA: hypothetical protein [Caudoviricetes sp.]	Caudoviricetes sp.	66.6	66.6	0.79	4e-09	28.08	288	DAK80063.1
TPA: hypothetical protein [Caudoviricetes sp.]	Caudoviricetes sp.	66.6	66.6	0.81	4e-09	27.75	288	DAU82218.1
TPA: hypothetical protein [Caudoviricetes sp.]	Caudoviricetes sp.	65.5	65.5	0.69	6e-09	30.64	228	DAQ60062.1
thymidylate synthase [Bacillus phage SPR]	Bacillus phage SPR	65.9	65.9	0.66	6e-09	29.82	279	UNY48715.1
TPA: hypothetical protein [Caudoviricetes sp.]	Caudoviricetes sp.	65.5	65.5	0.81	6e-09	29.13	241	DAZ27106.1
TPA: hypothetical protein [Caudoviricetes sp.]	Caudoviricetes sp.	65.9	65.9	0.79	6e-09	27.86	288	DAP97489.1
hypothetical protein KNT59_gp061 [Klebsiella phage KPV15]	Klebsiella phage KPV15	63.2	63.2	0.21	7e-09	59.62	126	YP_010089342.1
TPA: hypothetical protein [Caudoviricetes sp.]	Caudoviricetes sp.	65.1	65.1	0.8	8e-09	27.8	234	DAK45711.1
TPA: hypothetical protein [Caudoviricetes sp.]	Caudoviricetes sp.	65.5	65.5	0.79	1e-08	27.86	288	DAE68496.1
TPA: hypothetical protein [Caudoviricetes sp.]	Caudoviricetes sp.	63.5	63.5	0.68	2e-08	29.41	193	DAE80511.1
TPA: hypothetical protein [Caudoviricetes sp.]	Caudoviricetes sp.	64.7	64.7	0.71	2e-08	29.28	294	DAS45584.1
thymidylate synthase 1 [Bacillus phage vB_BsuS-Goe14]	Bacillus phage vB_BsuS-Goe14	64.7	64.7	0.66	2e-08	29.07	279	UIS26601.1
TPA: hypothetical protein [Caudoviricetes sp.]	Caudoviricetes sp.	64.7	64.7	0.69	2e-08	28.65	267	DAV24383.1
thymidylate synthase [Bacillus phage vB_BanS-Thrax3]	Bacillus phage vB_BanS-Thrax3	63.9	63.9	0.66	3e-08	29.35	290	UUV46468.1
thymidylate synthase [Bacillus phage vB_BanS-Thrax1]	Bacillus phage vB_BanS-Thrax1	63.9	63.9	0.66	3e-08	29.35	290	UUV45963.1
TPA: hypothetical protein [Caudoviricetes sp.]	Caudoviricetes sp.	63.9	63.9	0.67	4e-08	29.52	301	DAJ99772.1
TPA: hypothetical protein [Podoviridae sp. ctsUe5]	Podoviridae sp. ctsUe5	62.8	62.8	0.64	4e-08	28.3	218	DAF46337.1
thymidylate synthase [Bacillus phage BUCT083]	Bacillus phage BUCT083	63.2	63.2	0.66	5e-08	29.07	279	UOX38254.1
RecName: Full=Thymidylate synthase; Short=TS; Short=TSase [Bacillus phage phi3T]	Bacillus phage phi3T	63.2	63.2	0.66	6e-08	28.49	279	P07606.1
thymidylate synthase [Lactobacillus phage ATCCB]	Lactobacillus phage ATCCB	62.8	62.8	0.69	8e-08	30.06	269	QBJ03738.1
thymidylate synthase 1 [Bacillus phage vB_BsuS-Goe12]	Bacillus phage vB_BsuS-Goe12	62.4	62.4	0.66	1e-07	28.65	279	QMV49089.1
thymidylate synthase 1 [Bacillus phage vB_BsuS-Goe11]	Bacillus phage vB_BsuS-Goe11	62	62	0.66	1e-07	28.65	279	QMV48912.1
thymidylate synthase [Bacillus phage BUCT082]	Bacillus phage BUCT082	62	62	0.66	1e-07	27.91	279	UAW07893.1
thymidylate synthase [Bacillus phage PBC2]	Bacillus phage PBC2	61.6	61.6	0.66	2e-07	30.22	288	YP_010679356.1
TPA: hypothetical protein [Caudoviricetes sp.]	Caudoviricetes sp.	61.2	61.2	0.67	2e-07	28.9	271	DAV91447.1
ThyA Thymidylate synthase [uncultured Caudovirales phage]	uncultured Caudovirales phage	60.5	60.5	0.51	4e-07	34.11	254	CAB4195973.1
hypothetical protein Terrestrivirus6_13 [Terrestrivirus sp.]	Terrestrivirus sp.	61.2	61.2	0.76	4e-07	24.04	319	AYV76387.1
TPA: hypothetical protein [Caudoviricetes sp.]	Caudoviricetes sp.	59.7	59.7	0.71	8e-07	26.63	267	DAH90999.1
Putative thymidylate synthase [Escherichia phage EcS1]	Escherichia phage EcS1	58.9	58.9	0.83	1e-06	25.91	232	YP_010090732.1
thymidylate synthase [uncultured Caudovirales phage]	uncultured Caudovirales phage	57.8	57.8	0.51	2e-06	32.56	215	CAB5238856.1
TPA: hypothetical protein [Caudoviricetes sp.]	Caudoviricetes sp.	59.3	59.3	0.7	2e-06	29.48	291	DAH73181.1
TPA: Thymidylate synthase [Caudoviricetes sp.]	Caudoviricetes sp.	58.9	58.9	0.79	2e-06	26.09	265	DAM63263.1
TPA: hypothetical protein [Caudoviricetes sp.]	Caudoviricetes sp.	57.8	57.8	0.86	3e-06	27.27	247	DAM10839.1
thymidylate synthase [Gordonia phage Forza]	Gordonia phage Forza	57.8	57.8	0.65	4e-06	27.78	282	YP_010649027.1
thymidylate synthase [Arthrobacter phage Tribby]	Arthrobacter phage Tribby	57.4	57.4	0.86	5e-06	26.79	268	YP_010666173.1
thymidylate synthase [Bacillus phage Bcp1]	Bacillus phage Bcp1	57.4	57.4	0.79	5e-06	23.79	289	YP_009031326.1
TPA: hypothetical protein [Caudoviricetes sp.]	Caudoviricetes sp.	56.6	56.6	0.68	6e-06	30.64	217	DAK39137.1
Thymidylate synthase [Nymphon striatum]	Nymphon striatum	57	57	0.81	6e-06	25.58	244	KAG1647479.1
thymidylate synthase [Gordonia phage Sixama]	Gordonia phage Sixama	57	57	0.54	7e-06	31.85	282	YP_010648859.1
thymidylate synthase [Ancylomarina euxinus]	Ancylomarina euxinus	57	57	0.81	7e-06	27.1	264	MUP13543.1
TPA: hypothetical protein [Caudoviricetes sp.]	Caudoviricetes sp.	56.6	56.6	0.76	9e-06	26.6	273	DAR14547.1
thymidylate synthase [Arthrobacter phage Arcadia]	Arthrobacter phage Arcadia	56.6	56.6	0.86	9e-06	26.34	268	YP_010666074.1
pyrimidine hmase [Caudoviricetes sp.]	Caudoviricetes sp.	56.2	56.2	0.71	1e-05	28.18	298	UOF80032.1
thymidylate synthase [Algibacter lectus]	Algibacter lectus	56.2	56.2	0.79	1e-05	25.59	274	MWW23985.1
thymidylate synthase [Bacillus phage BM15]	Bacillus phage BM15	56.6	56.6	0.79	1e-05	23.35	289	YP_009626607.1
putative thymidylate synthase [uncultured virus]	uncultured virus	55.5	55.5	0.56	2e-05	32.64	213	ASF00058.1
thymidylate synthase [Arthrobacter phage Correa]	Arthrobacter phage Correa	55.8	55.8	0.86	2e-05	26.79	268	YP_010666372.1
thymidylate synthase [Arthrobacter phage Xenomorph]	Arthrobacter phage Xenomorph	55.5	55.5	0.86	2e-05	26.46	268	YP_010666465.1
thymidylate synthase [Pectobacterium bacteriophage PM2]	Pectobacterium bacteriophage PM2	55.5	55.5	0.59	2e-05	25.83	236	YP_009211464.1
TPA: hypothetical protein [Caudoviricetes sp.]	Caudoviricetes sp.	55.1	55.1	0.48	3e-05	29.51	275	DAN69143.1
hypothetical protein [Idotea baltica]	Idotea baltica	54.7	54.7	0.69	3e-05	26.59	218	MCL4147968.1
hypothetical protein [Idotea baltica]	Idotea baltica	54.7	54.7	0.65	3e-05	26.22	218	MCL4135424.1
putative thymidylate synthase or dCMP hydroxymethylase [Enterobacter phage ENC9]	Enterobacter phage ENC9	54.7	54.7	0.82	3e-05	24.31	232	UIW11336.1
TPA: hypothetical protein [Caudoviricetes sp.]	Caudoviricetes sp.	55.1	55.1	0.5	4e-05	31.5	275	DAN28243.1
deoxycytidylate 5-hydroxymethyltransferase [Bacteroides phage BF503P1]	Bacteroides phage BF503P1	54.7	54.7	0.63	4e-05	28.31	268	WAX06987.1
thymidylate synthase [Gordonia phage Daredevil]	Gordonia phage Daredevil	54.7	54.7	0.82	4e-05	25.58	268	YP_009807118.1
deoxycytidylate 5-hydroxymethyltransferase [Bacteroides phage BF503P2]	Bacteroides phage BF503P2	54.7	54.7	0.63	5e-05	28.31	268	WAX07041.1
deoxycytidylate 5-hydroxymethyltransferase [Bacteroides phage BF503P4]	Bacteroides phage BF503P4	54.3	54.3	0.63	5e-05	28.31	253	WAX07086.1
dCMP hydroxymethylase [Escherichia phage vB_EcoM_NBG1]	Escherichia phage vB_EcoM_NBG1	54.3	54.3	0.82	5e-05	24.77	238	AWM11757.1
thymidylate synthase [Enterobacter phage vB_EclM_CIP9]	Enterobacter phage vB_EclM_CIP9	54.3	54.3	0.82	5e-05	23.85	232	YP_009856035.1
thymidylate synthase [Shigella phage phi25-307]	Shigella phage phi25-307	54.3	54.3	0.82	6e-05	24.77	238	YP_010093091.1
dCMP hydroxymethylase [Edwardsiella phage PEi26]	Edwardsiella phage PEi26	53.9	53.9	0.82	6e-05	24.77	232	BAQ22993.1
thymidylate synthase [Edwardsiella phage PEi20]	Edwardsiella phage PEi20	53.9	53.9	0.82	6e-05	24.77	232	YP_009190200.1
deoxycytidylate 5-hydroxymethyltransferase [Bacteroides phage BF486P2]	Bacteroides phage BF486P2	53.9	53.9	0.63	7e-05	27.71	253	WAX06791.1
thymidylate synthase [Arthrobacter phage Kardesai]	Arthrobacter phage Kardesai	53.9	53.9	0.86	8e-05	26.01	268	YP_010666765.1
deoxycytidylate 5-hydroxymethyltransferase [Escherichia phage p000v]	Escherichia phage p000v	53.5	53.5	0.82	8e-05	24.77	238	YP_010100137.1
TPA: hypothetical protein [Caudoviricetes sp.]	Caudoviricetes sp.	53.9	53.9	0.49	9e-05	29.03	313	DAI25029.1
deoxycytidylate 5-hydroxymethyltransferase [Shigella phage SHSML-52-1]	Shigella phage SHSML-52-1	53.5	53.5	0.82	9e-05	24.77	238	YP_009288973.1
thymidylate synthase [Escherichia phage vB_EcoM_PhAPEC2]	Escherichia phage vB_EcoM_PhAPEC2	53.5	53.5	0.82	9e-05	24.77	238	YP_009056633.1
putative thymidylate synthase [Escherichia phage vB_EcoM_G2469]	Escherichia phage vB_EcoM_G2469	53.5	53.5	0.82	9e-05	24.77	238	QBO62738.1
thymidylate synthase [Escherichia phage UGJNEcP1]	Escherichia phage UGJNEcP1	53.5	53.5	0.82	9e-05	24.77	238	CAH1487053.1
hypothetical protein JS09_0136 [Escherichia phage vB_EcoM_JS09]	Escherichia phage vB_EcoM_JS09	53.5	53.5	0.82	9e-05	24.77	238	YP_009037459.1
dCMP hydroxymethylase [Escherichia phage AlbertHofmann]	Escherichia phage AlbertHofmann	53.5	53.5	0.82	9e-05	24.77	238	QXV75152.1
putative thymidylate synthase [Escherichia phage vB_EcoM_KAW3E185]	Escherichia phage vB_EcoM_KAW3E185	53.5	53.5	0.82	9e-05	24.77	238	QBQ78603.1
gp124 [Bacillus phage G]	Bacillus phage G	53.5	53.5	0.79	0.0001	26.57	278	YP_009015427.1
thymidylate synthase [Erwinia phage Virsaitis27]	Erwinia phage Virsaitis27	53.5	53.5	0.83	0.0001	25.45	232	UJJ22020.1
hypothetical protein [Escherichia phage ST2]	Escherichia phage ST2	53.1	53.1	0.82	0.0001	24.77	237	UUB18154.1
hypothetical protein FDI17_gp070 [Escherichia phage ST0]	Escherichia phage ST0	53.1	53.1	0.82	0.0001	24.77	238	YP_009608359.1
thymidylate synthase [Shigella phage Shf125875]	Shigella phage Shf125875	53.1	53.1	0.82	0.0001	24.77	238	YP_009100588.1
thymidylate synthase [Escherichia phage vB_Eco_F31]	Escherichia phage vB_Eco_F31	53.1	53.1	0.82	0.0001	24.77	238	WBF80617.1
hypothetical protein G6F65_014396 [Rhizopus arrhizus]	Rhizopus arrhizus	53.1	53.1	0.79	0.0001	24.76	264	KAG1264218.1
TPA: Thymidylate synthase [Herelleviridae sp.]	Herelleviridae sp.	53.1	53.1	0.66	0.0002	28.16	287	DAN63618.1
thymidylate synthase [Oscillospiraceae bacterium]	Oscillospiraceae bacterium	52.8	52.8	0.59	0.0002	26.97	276	MBE6599869.1
thymidylate synthase [Arthrobacter phage Dynamite]	Arthrobacter phage Dynamite	53.1	53.1	0.86	0.0002	26.01	268	YP_010666865.1
hypothetical protein [Idotea baltica]	Idotea baltica	52.4	52.4	0.67	0.0002	25.6	218	MCL4115137.1
putative thymidylate synthase [Escherichia phage vB_EcoM_MM02]	Escherichia phage vB_EcoM_MM02	52.8	52.8	0.82	0.0002	24.77	238	QBQ79094.1
thymidylate synthase [Escherichia phage vB_EcoM-RPN187]	Escherichia phage vB_EcoM-RPN187	52.4	52.4	0.82	0.0002	24.77	238	ULA52037.1
putative thymidylate synthase [Escherichia phage vB_EcoM_ESCO47]	Escherichia phage vB_EcoM_ESCO47	52.4	52.4	0.82	0.0002	24.77	238	UPW39351.1
RB69ORF048c hypothetical protein [Escherichia phage RB69]	Escherichia phage RB69	52.4	52.4	0.82	0.0002	24.77	238	NP_861738.1
hypothetical protein [Shigella phage SSE1]	Shigella phage SSE1	52.4	52.4	0.82	0.0002	24.77	238	QBZ71006.1
hypothetical protein KMC05_gp070 [Escherichia phage F2]	Escherichia phage F2	52.4	52.4	0.82	0.0002	24.77	238	YP_010068834.1
hypothetical protein FEPPCPPO_00043 [Escherichia phage PTK]	Escherichia phage PTK	52.4	52.4	0.82	0.0002	24.77	238	QSL99140.1
putative dCMP hydroxymethylase [Escherichia phage 55]	Escherichia phage 55	52.4	52.4	0.82	0.0002	24.77	238	WEW54099.1
deoxycytidylate 5-hydroxymethyltransferase [Enterobacteria phage ATK47]	Enterobacteria phage ATK47	52.4	52.4	0.82	0.0002	24.77	238	YP_010088438.1
Thymidylate synthase [Nymphon striatum]	Nymphon striatum	52.4	52.4	0.79	0.0002	24.27	222	KAG1694953.1
NT02FT1259 [synthetic construct]	synthetic construct	52.8	52.8	0.81	0.0002	23.72	274	AAV29228.1
thymidylate synthase [Bacillus phage Zuko]	Bacillus phage Zuko	53.1	53.1	0.81	0.0002	23.58	300	YP_009291638.1
thymidylate synthase [Arthrobacter phage JEGGS]	Arthrobacter phage JEGGS	52	52	0.79	0.0003	25.85	268	YP_010666664.1
thymidylate synthase [Arthrobacter phage GoCrazy]	Arthrobacter phage GoCrazy	52	52	0.86	0.0003	25.56	268	QXO13581.1
thymidylate synthase [Enterococcus phage vB_OCPT_CCS1]	Enterococcus phage vB_OCPT_CCS1	52.4	52.4	0.88	0.0003	25.3	293	UQT00615.1
hypothetical protein [Escherichia phage vB_EcoM_TU01]	Escherichia phage vB_EcoM_TU01	52	52	0.82	0.0003	24.77	238	QYC95660.1
thymidylate synthase [Escherichia phage phiEC1]	Escherichia phage phiEC1	52	52	0.82	0.0003	24.77	238	YP_010278510.1
hypothetical protein [Escherichia phage vB_EcoM_SQ17]	Escherichia phage vB_EcoM_SQ17	52	52	0.82	0.0003	24.77	238	QVW29197.1
hypothetical protein [Escherichia phage FP43]	Escherichia phage FP43	52	52	0.82	0.0003	24.77	232	QGT55273.1
hypothetical protein BGX30_003733 [Mortierella sp. GBA39]	Mortierella sp. GBA39	52.8	52.8	0.79	0.0003	24.76	487	KAF9119619.1
thymidylate synthase [Bacillus phage Nemo]	Bacillus phage Nemo	52.4	52.4	0.81	0.0003	24.02	300	YP_009286940.1
thymidylate synthase [Microbacterium phage Triscuit]	Microbacterium phage Triscuit	52.4	52.4	0.81	0.0003	22.86	265	AVR56940.1
thymidylate synthase [Labilibaculum euxinus]	Labilibaculum euxinus	52	52	0.83	0.0003	22.79	264	MUP37903.1
TPA: Thymidylate synthase [Caudoviricetes sp.]	Caudoviricetes sp.	52	52	0.82	0.0004	28.04	294	DAU32468.1
thymidylate synthase [Bacteriophage sp.]	Bacteriophage sp.	52	52	0.76	0.0004	27.01	254	UVN08564.1
Thymidylate synthase [Bacteriophage sp.]	Bacteriophage sp.	51.6	51.6	0.76	0.0004	26.19	254	UWG76436.1
TPA: thymidylate synthase [Arthrobacter sp.]	Arthrobacter sp.	51.6	51.6	0.79	0.0004	25.6	267	HAG58492.1
putative thymidylate synthase [Serratia phage CHI14]	Serratia phage CHI14	51.6	51.6	0.83	0.0004	25	232	YP_009609363.1
putative thymidylate synthase [Escherichia phage PHB12]	Escherichia phage PHB12	51.6	51.6	0.82	0.0004	24.77	238	QBP05663.1
hypothetical protein KNT93_gp150 [Escherichia phage SF]	Escherichia phage SF	51.6	51.6	0.82	0.0004	24.77	238	YP_010096401.1
putative thymidylate synthase or dCMP hydroxymethylase [Escherichia phage vB_EcoM-pEK20]	Escherichia phage vB_EcoM-pEK20	52	52	0.82	0.0004	24.31	238	UAW07239.1
thymidylate synthase [Bacillus phage BJ4]	Bacillus phage BJ4	52	52	0.81	0.0004	23.58	300	AOZ61682.1
thymidylate synthase [Bacillus phage vB_BanH_Abinadi]	Bacillus phage vB_BanH_Abinadi	52	52	0.81	0.0004	23.58	300	UGO46600.1
thymidylate synthase [Bacillus phage HonestAbe]	Bacillus phage HonestAbe	52	52	0.81	0.0004	23.58	300	AUV57699.1
TPA: hypothetical protein [Caudoviricetes sp.]	Caudoviricetes sp.	51.6	51.6	0.53	0.0005	25.76	310	DAS58293.1
TPA: thymidylate synthase [Caudoviricetes sp.]	Caudoviricetes sp.	51.6	51.6	0.79	0.0005	25.73	264	DAT94980.1
TPA: thymidylate synthase [Arthrobacter sp.]	Arthrobacter sp.	51.6	51.6	0.79	0.0005	25.6	267	HAP91637.1
thymidylate synthase [Enterobacter phage vB_EclM_Q7622]	Enterobacter phage vB_EclM_Q7622	51.2	51.2	0.59	0.0005	25.17	229	YP_010650587.1
putative thymidylate synthase [Kosakonia phage Kc304]	Kosakonia phage Kc304	51.2	51.2	0.59	0.0005	25.17	232	QYN80483.1
hypothetical protein G195_000034 [Phytophthora kernoviae 00238/432]	Phytophthora kernoviae 00238/432	51.2	51.2	0.67	0.0005	24.12	224	KAF4326151.1
thymidylate synthase [Bacillus phage Saddex]	Bacillus phage Saddex	52	52	0.81	0.0005	23.58	300	AXF41883.1
thymidylate synthase [Bacillus phage MrBubbles]	Bacillus phage MrBubbles	52	52	0.81	0.0005	23.58	300	ULF49269.1
thymidylate synthase [Bacillus phage DIGNKC]	Bacillus phage DIGNKC	52	52	0.81	0.0005	23.58	300	YP_009278079.1
thymidylate synthase [Bacillus phage Hakuna]	Bacillus phage Hakuna	52	52	0.81	0.0005	23.58	300	YP_009036506.1
thymidylate synthase [Bacillus phage NotTheCreek]	Bacillus phage NotTheCreek	51.6	51.6	0.81	0.0005	23.58	300	YP_009284389.1
thymidylate synthase [Oscillospiraceae bacterium]	Oscillospiraceae bacterium	51.2	51.2	0.67	0.0006	28	277	MBE7072126.1
thymidylate synthase [Bacillus phage Kida]	Bacillus phage Kida	51.6	51.6	0.81	0.0006	23.58	300	YP_009279229.1
thymidylate synthase [Bacillus phage OmnioDeoPrimus]	Bacillus phage OmnioDeoPrimus	51.6	51.6	0.81	0.0006	23.58	300	AXQ67558.1
thymidylate synthase [Yersinia phage fHe-Yen9-01]	Yersinia phage fHe-Yen9-01	50.8	50.8	0.59	0.0007	25.83	234	YP_010089628.1
thymidylate synthase [Escherichia phage HX01]	Escherichia phage HX01	50.8	50.8	0.82	0.0007	24.31	238	YP_010246992.1
putative thymidylate synthase [Escherichia phage JN02]	Escherichia phage JN02	50.8	50.8	0.82	0.0007	24.31	238	QNI20577.1
thymidylate synthase [Bacillus phage Belinda]	Bacillus phage Belinda	51.2	51.2	0.81	0.0007	23.58	300	YP_009280433.1
thymidylate synthase [Bacillus phage 000TH008]	Bacillus phage 000TH008	51.2	51.2	0.83	0.0007	23.31	294	QQO40644.1
thymidylate synthase [Maribacter phage Molly_4]	Maribacter phage Molly_4	51.2	51.2	0.53	0.0008	32.59	359	QQO97993.1
thymidylate synthase [Bacteriophage sp.]	Bacteriophage sp.	50.8	50.8	0.76	0.0008	25.71	254	UVM94772.1
Thymidylate synthase [Bacteriophage sp.]	Bacteriophage sp.	50.8	50.8	0.76	0.0008	25.71	254	UWG10807.1
thymidylate synthase [Yersinia phage phiR1-RT]	Yersinia phage phiR1-RT	50.8	50.8	0.61	0.0008	24.84	234	YP_007235880.1
deoxycytidylate 5-hydroxymethyltransferase [Shewanella phage Thanatos-1]	Shewanella phage Thanatos-1	50.8	50.8	0.63	0.0008	24.69	236	QJT71746.1
deoxycytidylate 5-hydroxymethyltransferase [Shewanella phage Thanatos-2]	Shewanella phage Thanatos-2	50.8	50.8	0.63	0.0008	24.69	236	QLA10633.1
thymidylate synthase [Bacillus phage SIOphi]	Bacillus phage SIOphi	51.2	51.2	0.79	0.0008	24.23	294	YP_009625693.1
hypothetical protein [Idotea baltica]	Idotea baltica	50.4	50.4	0.69	0.0009	25.71	231	MCL4127362.1
putative thymidylate synthase [Bacillus phage vB_BspH_Mawwa]	Bacillus phage vB_BspH_Mawwa	51.2	51.2	0.79	0.0009	24.23	298	QXN69858.1
TPA: hypothetical protein [Caudoviricetes sp.]	Caudoviricetes sp.	50.4	50.4	0.49	0.001	30.4	276	DAI00710.1
thymidylate synthase [Maribacter phage Molly_1]	Maribacter phage Molly_1	50.8	50.8	0.57	0.001	30.07	359	YP_010357152.1
thymidylate synthase [Enterococcus phage nattely]	Enterococcus phage nattely	50.8	50.8	0.57	0.001	29.66	281	YP_010106412.1
thymidylate synthase [Microbacterium phage Triscuit]	Microbacterium phage Triscuit	50.4	50.4	0.32	0.001	25.93	302	AVR56939.2
TPA: hypothetical protein [Caudoviricetes sp.]	Caudoviricetes sp.	50.4	50.4	0.76	0.001	25.71	254	DAQ72756.1
Thymidylate synthase [Bacteriophage sp.]	Bacteriophage sp.	50.4	50.4	0.76	0.001	25.71	254	UVX34132.1
Thymidylate synthase [Bacteriophage sp.]	Bacteriophage sp.	50.4	50.4	0.76	0.001	25.71	254	UVY09353.1
Thymidylate synthase [Bacteriophage sp.]	Bacteriophage sp.	50.4	50.4	0.76	0.001	25.71	254	UVX35067.1
Thymidylate synthase [Bacteriophage sp.]	Bacteriophage sp.	50.4	50.4	0.76	0.001	25.71	254	UVX32587.1
thymidylate synthase [Bacteriophage sp.]	Bacteriophage sp.	50.1	50.1	0.76	0.001	25.71	254	UVN01231.1
thymidylate synthase [Arthrobacter phage BenitoAntonio]	Arthrobacter phage BenitoAntonio	50.8	50.8	0.86	0.001	25.56	268	UYL87349.1
thymidylate synthase [Arthrobacter phage Mudcat]	Arthrobacter phage Mudcat	50.4	50.4	0.79	0.001	25.37	268	YP_009300771.1
thymidylate synthase [Arthrobacter phage Circum]	Arthrobacter phage Circum	50.1	50.1	0.79	0.001	25.37	268	YP_009603175.1
Thymidylate synthase [Bacteriophage sp.]	Bacteriophage sp.	50.4	50.4	0.76	0.001	25.24	254	UWH95359.1
thymidylate synthase [Bacteriophage sp.]	Bacteriophage sp.	50.4	50.4	0.76	0.001	25.24	254	UVM89010.1
hypothetical protein G6F57_017474 [Rhizopus arrhizus]	Rhizopus arrhizus	50.4	50.4	0.67	0.001	24.56	231	KAG1445844.1
hypothetical protein [Idotea baltica]	Idotea baltica	50.1	50.1	0.67	0.001	24.56	228	MCL4160044.1
putative thymidylate synthase [Escherichia phage moskry]	Escherichia phage moskry	50.4	50.4	0.82	0.001	24.31	238	QHR76504.1
thymidylate synthase [Escherichia phage vb_EcoM-VR5]	Escherichia phage vb_EcoM-VR5	50.1	50.1	0.82	0.001	23.96	232	YP_009205737.1
thymidylate synthase [synthetic Caulobacter sp. 'ethensis']	synthetic Caulobacter sp. 'ethensis'	50.4	50.4	0.79	0.001	23.79	279	QBQ57223.1
thymidylate synthase [Bacillus phage AaronPhadgers]	Bacillus phage AaronPhadgers	50.8	50.8	0.81	0.001	23.58	300	ASR79082.1
thymidylate synthase [Bacillus phage Megatron]	Bacillus phage Megatron	50.8	50.8	0.81	0.001	23.14	300	YP_009036129.1
thymidylate synthase [Bacillus phage Eyuki]	Bacillus phage Eyuki	50.8	50.8	0.81	0.001	23.14	300	YP_009212005.1
hypothetical protein [Idotea baltica]	Idotea baltica	50.1	50.1	0.69	0.001	22.86	230	MCL4113519.1
TPA: hypothetical protein [Bacteriophage sp.]	Bacteriophage sp.	50.1	50.1	0.51	0.002	31.3	274	DAE98491.1
hypothetical protein [Oscillospiraceae bacterium]	Oscillospiraceae bacterium	50.1	50.1	0.78	0.002	29.59	262	MBE6997410.1
TPA: hypothetical protein [Caudoviricetes sp.]	Caudoviricetes sp.	50.1	50.1	0.48	0.002	28.46	276	DAK11889.1
TPA: hypothetical protein [Caudoviricetes sp.]	Caudoviricetes sp.	49.7	49.7	0.76	0.002	25.71	254	DAX59506.1
hypothetical protein HA402_010073 [Bradysia odoriphaga]	Bradysia odoriphaga	49.7	49.7	0.81	0.002	25.7	264	KAG4080902.1
thymidylate synthase [Arthrobacter phage Heisenberger]	Arthrobacter phage Heisenberger	50.1	50.1	0.79	0.002	25.37	268	YP_010666564.1
Thymidylate synthase [Bacteriophage sp.]	Bacteriophage sp.	50.1	50.1	0.76	0.002	25.24	254	UVX69067.1
Thymidylate synthase [Bacteriophage sp.]	Bacteriophage sp.	50.1	50.1	0.76	0.002	25.24	254	UWG20013.1
Thymidylate synthase [Bacteriophage sp.]	Bacteriophage sp.	49.7	49.7	0.76	0.002	25.24	254	UVX73814.1
Thymidylate synthase [Bacteriophage sp.]	Bacteriophage sp.	49.7	49.7	0.76	0.002	25.24	254	UWG05086.1
uncharacterized protein LOC103523537 [Diaphorina citri]	Diaphorina citri	50.1	50.1	0.8	0.002	25.12	250	XP_017304746.2
uncharacterized protein LOC113469535 [Diaphorina citri]	Diaphorina citri	50.1	50.1	0.8	0.002	25.12	264	XP_026683132.1
thymidylate synthase [Arthrobacter phage Cheesy]	Arthrobacter phage Cheesy	49.7	49.7	0.86	0.002	25.11	268	YP_010666274.1
thymidylate synthase [Bacillus phage Hoody T]	Bacillus phage Hoody T	50.4	50.4	0.82	0.002	24.57	294	YP_009035245.1
thymidylate synthase [Enterobacter phage vB_EhoM-IME523]	Enterobacter phage vB_EhoM-IME523	49.7	49.7	0.59	0.002	24.5	229	YP_010650294.1
thymidylate synthase [Bacillus phage Evoli]	Bacillus phage Evoli	50.1	50.1	0.82	0.002	24.14	294	YP_009035572.1
thymidylate synthase [Bacillus phage vB_BthM-Goe5]	Bacillus phage vB_BthM-Goe5	49.7	49.7	0.82	0.002	24.14	294	AZF89152.1
thymidylate synthase [Bacillus phage Janet]	Bacillus phage Janet	49.7	49.7	0.82	0.002	24.14	294	ASR79729.1
thymidylate synthase [Kosakonia phage 305]	Kosakonia phage 305	49.3	49.3	0.62	0.002	23.9	230	YP_010650008.1
thymidylate synthase [Paraglaciecola Antarctic GD virus 1]	Paraglaciecola Antarctic GD virus 1	50.1	50.1	0.79	0.002	23.83	277	URC15309.1
thymidylate synthase [Bacillus phage SBP8a]	Bacillus phage SBP8a	50.1	50.1	0.81	0.002	23.58	300	AOZ62309.1
thymidylate synthase [Bacillus phage 015DV004]	Bacillus phage 015DV004	50.1	50.1	0.83	0.002	23.31	294	QQO41438.1
thymidylate synthase [Gordonia phage GMA2]	Gordonia phage GMA2	49.3	49.3	0.41	0.003	32.04	280	YP_010648655.1
unnamed protein product [Rotaria socialis]	Rotaria socialis	49.3	49.3	0.67	0.003	25.58	264	CAF3357569.1
thymidylate synthase [Escherichia phage Bp7]	Escherichia phage Bp7	49.3	49.3	0.59	0.003	25.17	232	YP_007004135.1
thymidylate synthase [Shigella phage PSD9]	Shigella phage PSD9	48.9	48.9	0.59	0.003	25.17	232	QXV72403.1
thymidylate synthase [Escherichia phage AnYang]	Escherichia phage AnYang	48.9	48.9	0.59	0.003	25.17	232	YP_010100430.1
thymidylate synthase [Escherichia phage QL01]	Escherichia phage QL01	48.9	48.9	0.59	0.003	25.17	232	YP_009202773.1
hypothetical protein [Enterobacteria phage vB_EcoM_IME540]	Enterobacteria phage vB_EcoM_IME540	48.9	48.9	0.59	0.003	25.17	232	QJA42575.1
thymidylate synthase [Enterococcus phage phiSHEF16]	Enterococcus phage phiSHEF16	49.3	49.3	0.88	0.003	24.9	293	UMO76897.1
putative thymidylate synthase [Klebsiella phage vB_KpnM_Potts1]	Klebsiella phage vB_KpnM_Potts1	48.9	48.9	0.82	0.003	24.77	237	QEG12708.1
Thymidylate synthase [Bacteriophage sp.]	Bacteriophage sp.	49.3	49.3	0.76	0.003	24.76	254	UVX39194.1
thymidylate synthase [Bacillus phage Bastille]	Bacillus phage Bastille	49.7	49.7	0.82	0.003	24.14	305	YP_006907548.1
thymidylate synthase [Bacillus phage OTooleKemple52]	Bacillus phage OTooleKemple52	49.3	49.3	0.82	0.003	24.14	294	ASR79488.1
Thymidylate synthase [Bacteriophage sp.]	Bacteriophage sp.	48.9	48.9	0.76	0.004	25.24	254	UVY10281.1
Thymidylate synthase [Bacteriophage sp.]	Bacteriophage sp.	48.9	48.9	0.76	0.004	25.24	254	UVX52799.1
hypothetical protein EcWhh1_139 [Escherichia phage EcWhh-1]	Escherichia phage EcWhh-1	48.9	48.9	0.59	0.004	25.17	232	QAY00070.1
thymidylate synthase [Enterococus phage vipetofem]	Enterococus phage vipetofem	48.9	48.9	0.78	0.004	25.13	281	YP_010106575.1
hypothetical protein [Idotea baltica]	Idotea baltica	48.5	48.5	0.69	0.004	24.59	221	MCL4135005.1
rIIA protector from prophage-induced early lysis [Escherichia phage vB_EcoM_ESCO10]	Escherichia phage vB_EcoM_ESCO10	48.9	48.9	0.82	0.004	23.5	232	UPW37756.1
TPA: hypothetical protein [Caudoviricetes sp.]	Caudoviricetes sp.	48.5	48.5	0.47	0.005	30	280	DAV24816.1
thymidylate synthase [Oscillospiraceae bacterium]	Oscillospiraceae bacterium	48.5	48.5	0.67	0.005	27.43	277	MBE7069391.1
predicted protein [Nematostella vectensis]	Nematostella vectensis	48.1	48.1	0.67	0.005	25.29	210	EDO29274.1
thymidylate synthase [Candidatus Liberibacter sp.]	Candidatus Liberibacter sp.	48.5	48.5	0.8	0.005	23.67	264	WP_182017251.1
thymidylate synthase [Maribacter phage Colly_1]	Maribacter phage Colly_1	48.5	48.5	0.53	0.006	30.83	359	YP_010357350.1
Thymidylate synthase [Bacteriophage sp.]	Bacteriophage sp.	48.1	48.1	0.76	0.007	24.76	254	UVY26336.1
thymidylate synthase [Acinetobacter phage Acj9]	Acinetobacter phage Acj9	48.1	48.1	0.84	0.007	23.11	234	YP_004010226.1
thymidylate synthase [Proteus phage phiP4-3]	Proteus phage phiP4-3	47.8	47.8	0.62	0.008	25.16	230	YP_010093775.1
putative thymidylate synthase [Providencia phage PSTRCR_127]	Providencia phage PSTRCR_127	47	47	0.59	0.013	26.14	234	QQK88138.1
TPA: hypothetical protein [Caudoviricetes sp.]	Caudoviricetes sp.	47.4	47.4	0.76	0.013	24.76	254	DAX16321.1
Thymidylate synthase [Bremerella alba]	Bremerella alba	47.4	47.4	0.79	0.014	24.77	264	MBA2117420.1
TPA: hypothetical protein [Caudoviricetes sp.]	Caudoviricetes sp.	47.4	47.4	0.47	0.017	27.05	332	DAS97835.1
Thymidylate synthase [Enterococcus phage VPE25]	Enterococcus phage VPE25	47	47	0.78	0.017	24.62	281	SCO93431.1
thymidylate synthase [Bacillus phage SWEP1]	Bacillus phage SWEP1	47.4	47.4	0.82	0.017	22.84	294	QVW28830.1
dCMP hydroxymethylase [Klebsiella phage PhiKpNIH-6]	Klebsiella phage PhiKpNIH-6	46.6	46.6	0.8	0.02	25.12	237	QHB49387.1
dCMP hydroxymethylase [Serratia phage 4S]	Serratia phage 4S	46.6	46.6	0.81	0.02	22.17	242	QPI13807.1
thymidylate synthase [Acinetobacter lwoffii]	Acinetobacter lwoffii	46.6	46.6	0.57	0.022	26.9	280	NGP42036.1
thymidylate synthase [Xanthomonas hortorum pv. gardneri]	Xanthomonas hortorum pv. gardneri	46.6	46.6	0.79	0.023	21.9	264	NMI47524.1
thymidylate synthase [Bacillus phage BigBertha]	Bacillus phage BigBertha	46.2	46.2	0.82	0.031	22.84	294	YP_008771075.1
thymidylate synthase [Klebsiella phage vB_KpnM-VAC36]	Klebsiella phage vB_KpnM-VAC36	46.2	46.2	0.8	0.032	25	237	UEP19312.1
thymidylate synthase [Bacillus phage W.Ph.]	Bacillus phage W.Ph.	46.2	46.2	0.81	0.033	22.71	305	YP_004957264.1
dCMP hydroxymethylase [Acinetobacter phage AB-Navy97]	Acinetobacter phage AB-Navy97	45.8	45.8	0.58	0.033	21.38	235	UNI74758.1
putative thymidylate synthase [Pseudomonas phage PspYZU05]	Pseudomonas phage PspYZU05	45.8	45.8	0.58	0.035	24.16	234	YP_010090544.1
thymidylate synthase [Acinetobacter wanghuae]	Acinetobacter wanghuae	46.2	46.2	0.57	0.036	26.21	280	MQW90927.1
Thymidylate synthase (EC [Enterococcus phage vB_EfaS_140]	Enterococcus phage vB_EfaS_140	46.2	46.2	0.57	0.037	28.28	281	CAD0281765.1
thymidylate synthase [Klebsiella phage PWKp18]	Klebsiella phage PWKp18	45.8	45.8	0.59	0.043	25.81	237	UJD05800.1
thymidylate synthase [Bacillus phage BPS10C]	Bacillus phage BPS10C	45.8	45.8	0.81	0.049	22.27	300	YP_009002904.1
thymidylate synthase [Acinetobacter phage vB_AbaM_Berthold]	Acinetobacter phage vB_AbaM_Berthold	45.4	45.4	0.58	0.049	21.48	235	YP_009886105.1
References
[1]	Altschul SF, Gish W, Miller W, Myers EW, Lipman DJ. Basic local alignment search tool. J Mol Biol. 1990 Oct 5;215(3):403-10. doi: 10.1016/S0022-2836(05)80360-2. PMID: 2231712, data collection date: May, 2023
