# Supplementary material for: Temporal epigenome modulation enables efficient bacteriophage engineering and functional analysis of phage DNA modifications
Source: PLoS Genet. 2024 Sep 4;20(9):e1011384. doi: 10.1371/journal.pgen.1011384 (PMC11404850; doi:10.1371/journal.pgen.1011384)
Supplement: S2 Table — Only phage originated proteins are considered. (XLSX) [file pgen.1011384.s008.xlsx]

## Sheet: Sheet1
Output of the PBLAST search [1] for the homologous of T4-originated DNA alpha-glucosyltransferase (a-gt). Only phage originated proteins are considered.
Description	Scientific Name	Max Score	Total Score	Query Cover	E value	Per. ident	Acc. Len	Accession
alpha-glucosyltransferase [Escherichia phage T4]	Escherichia phage T4	838	838	1	0	100	400	NP_049673.1
alpha-glucosyltransferase [Enterobacteria phage T6]	Enterobacteria phage T6	835	835	1	0	99	400	YP_010067213.1
alpha-glucosyltransferase [Escherichia phage slur14]	Escherichia phage slur14	834	834	1	0	99	400	YP_009180835.1
alpha glucosyl transferase [Enterobacteria phage T6]	Enterobacteria phage T6	833	833	1	0	98.75	400	AXN58099.1
alpha-glucosyltransferase [Escherichia phage vB_EcoM_F1]	Escherichia phage vB_EcoM_F1	833	833	1	0	98.75	400	YP_010068544.1
alpha-glucosyltransferase [Yersinia phage PST]	Yersinia phage PST	833	833	1	0	98.75	400	YP_009153660.1
alpha glucosyl transferase [Escherichia phage JEP6]	Escherichia phage JEP6	832	832	1	0	98.75	400	QOC55249.1
hypothetical protein FT_0216 [Escherichia phage vB_EcoM_FT]	Escherichia phage vB_EcoM_FT	832	832	1	0	98.75	400	QLF81052.1
alpha glucosyl transferase [Escherichia phage T4]	Escherichia phage T4	832	832	1	0	99.75	399	UJD20275.1
alpha glucosyl transferase [Escherichia phage HP3.2]	Escherichia phage HP3.2	831	831	1	0	98.75	400	WBF04540.1
alpha-glucosyltransferase [Yersinia phage fPS-90]	Yersinia phage fPS-90	830	830	1	0	98.5	400	YP_010091095.1
alpha-glucosyltransferase [Escherichia phage HY03]	Escherichia phage HY03	829	829	1	0	98.25	400	YP_009284128.1
DNA alpha-glucosyltransferase [Escherichia phage ECO07P1]	Escherichia phage ECO07P1	818	818	1	0	96.25	400	WAX13007.1
alpha glucosyl transferase [Escherichia phage T4]	Escherichia phage T4	818	818	0.98	0	99.75	393	QZB89701.1
alpha-glucosyltransferase [Escherichia phage vB_EcoM_ACG-C40]	Escherichia phage vB_EcoM_ACG-C40	793	793	1	0	93.75	400	YP_006986613.1
alpha glucosyl transferase [Escherichia phage vB_Eco_F26]	Escherichia phage vB_Eco_F26	782	782	1	0	92.5	400	WBF80046.1
alpha-glucosyltransferase [Escherichia phage vB_EcoM_G8]	Escherichia phage vB_EcoM_G8	776	776	1	0	91.75	400	YP_010069356.1
alpha-glucosyltransferase [Escherichia phage RB14]	Escherichia phage RB14	776	776	1	0	91.5	400	YP_002854395.1
alpha-glucosyltransferase [Escherichia phage PE37]	Escherichia phage PE37	776	776	1	0	91.5	400	YP_010073305.1
alpha-glucosyltransferase [Escherichia phage AR1]	Escherichia phage AR1	776	776	1	0	91.25	400	YP_009167872.1
alpha-glucosyltransferase [Enterobacteria phage RB27]	Enterobacteria phage RB27	776	776	1	0	91.25	400	YP_009102266.1
alpha-glucosyltransferase [Escherichia phage vB_EcoM_G50]	Escherichia phage vB_EcoM_G50	775	775	1	0	91.25	400	YP_010069892.1
alpha glucosyltransferase [Escherichia phage teqsoen]	Escherichia phage teqsoen	775	775	1	0	91	400	QHR63911.1
hypothetical protein LDJ77_00172 [Escherichia phage UoN_LDJ77_1]	Escherichia phage UoN_LDJ77_1	775	775	1	0	91.5	400	UFK27420.1
alpha glucosyl transferase [Salmonella phage GRNsp7]	Salmonella phage GRNsp7	775	775	1	0	91.25	400	USW07400.1
alpha-glucosyltransferase [Escherichia phage AugustSocin]	Escherichia phage AugustSocin	775	775	1	0	91.25	400	QXV76385.1
alpha-glucosyltransferase [Escherichia phage ECO4]	Escherichia phage ECO4	775	775	1	0	91.25	400	YP_010068297.1
alpha-glucosyltransferase [Escherichia phage slur02]	Escherichia phage slur02	775	775	1	0	91	400	YP_009210250.1
alpha-glucosyltransferase [Enterobacteria phage RB51]	Enterobacteria phage RB51	775	775	1	0	91.25	400	YP_002854018.1
alpha-glucosyl-transferase [Escherichia phage EO1]	Escherichia phage EO1	775	775	1	0	91.25	400	WDS52224.1
alpha-glucosyltransferase [Escherichia phage vB_EcoM_KAW1E185]	Escherichia phage vB_EcoM_KAW1E185	775	775	1	0	91.25	400	YP_010071265.1
alpha-glucosyltransferase [Escherichia phage RB3]	Escherichia phage RB3	775	775	1	0	91.25	400	YP_009098445.1
alpha glucosyl transferase [Escherichia phage vB_EcoM_Shinka]	Escherichia phage vB_EcoM_Shinka	775	775	1	0	91.25	400	QXV73044.1
alpha-glucosyltransferase [Escherichia phage vB_EcoM_DalCa]	Escherichia phage vB_EcoM_DalCa	774	774	1	0	91.25	400	YP_010067479.1
alpha-glucosyltransferase [Escherichia phage UFV-AREG1]	Escherichia phage UFV-AREG1	774	774	1	0	91.25	400	YP_009281400.1
alpha-glucosyltransferase [Citrobacter phage PhiZZ6]	Citrobacter phage PhiZZ6	774	774	1	0	91.25	400	YP_010065431.1
alpha glucosyl transferase [Shigella phage ESH35]	Shigella phage ESH35	774	774	1	0	91.25	400	URY15875.1
alpha-glucosyl-transferase [Escherichia phage vB_EcoM-S1P5QW]	Escherichia phage vB_EcoM-S1P5QW	774	774	1	0	91.25	400	UIO58094.1
alpha-glucosyltransferase [Shigella phage SH7]	Shigella phage SH7	774	774	1	0	91	400	YP_010076678.1
alpha-glucosyltransferase [Escherichia phage vB_EcoM_G4498]	Escherichia phage vB_EcoM_G4498	774	774	1	0	91	400	YP_010070160.1
alpha glucosyl transferase [Escherichia phage UTI-E4]	Escherichia phage UTI-E4	774	774	1	0	91	400	UMM76288.1
alpha glucosyl transferase [Shigella phage KRT47]	Shigella phage KRT47	774	774	1	0	91	400	QHB43089.1
alpha glucosyl transferase [Shigella phage ESh29]	Shigella phage ESh29	774	774	1	0	91.25	400	URY14526.1
alpha-glucosyltransferase [Escherichia phage PP01]	Escherichia phage PP01	774	774	1	0	91.25	400	YP_010073430.1
putative alpha--glucosyl-transferase [Escherichia phage vB_EcoM_Kelasse]	Escherichia phage vB_EcoM_Kelasse	774	774	1	0	91.25	400	QXN69596.1
alpha-glucosyltransferase [Escherichia phage KarlGJung]	Escherichia phage KarlGJung	774	774	1	0	91	400	QXV82153.1
alpha-glucosyltransferase [Escherichia phage a48]	Escherichia phage a48	774	774	1	0	91	400	WBF83020.1
alpha glucosyltransferase [Escherichia phage teqhal]	Escherichia phage teqhal	773	773	1	0	91	400	QHR63619.1
alpha glucosyl transferase [Shigella phage ESh17]	Shigella phage ESh17	773	773	1	0	91	400	URY11731.1
alpha-glucosyltransferase [Shigella phage Shfl2]	Shigella phage Shfl2	773	773	1	0	91	400	YP_004414960.1
alpha-glucosyltransferase [Shigella phage Sf23]	Shigella phage Sf23	773	773	1	0	91	400	YP_010076533.1
alpha glucosyl transferase [Yersinia phage PYps14T]	Yersinia phage PYps14T	773	773	1	0	91.25	400	QLF85601.1
alpha-glucosyl-transferase [Escherichia phage vB_EcoM-Sa45lw]	Escherichia phage vB_EcoM-Sa45lw	773	773	1	0	91	400	QDF15086.1
alpha-glucosyltransferase [Escherichia phage T2]	Escherichia phage T2	773	773	1	0	91	400	YP_010073709.1
alpha-glucosyltransferase [Escherichia phage ime09]	Escherichia phage ime09	773	773	1	0	90.75	400	YP_007004443.1
alpha-glucosyltransferase [Escherichia phage vB_EcoM_IME537]	Escherichia phage vB_EcoM_IME537	773	773	1	0	90.75	400	YP_010071099.1
putative DNA alpha glucosyl transferase [Escherichia phage 107]	Escherichia phage 107	773	773	1	0	91	400	WEW53814.1
alpha-glucosyltransferase [Escherichia phage TadeuszReichstein]	Escherichia phage TadeuszReichstein	773	773	1	0	91.25	400	QXV84913.1
DNA alpha-glucosyltransferase [Escherichia phage vB_EcoM_SP1]	Escherichia phage vB_EcoM_SP1	773	773	1	0	90.75	400	QLF80782.1
hypothetical protein [Escherichia phage NiC89]	Escherichia phage NiC89	773	773	1	0	90.75	400	BCT70163.1
alpha-glucosyltransferase [Escherichia phage vB_vPM_PD112]	Escherichia phage vB_vPM_PD112	772	772	1	0	91	400	YP_010073001.1
alpha glucosyl transferase [Escherichia phage vB_EcoM-101117BS1]	Escherichia phage vB_EcoM-101117BS1	772	772	1	0	90.75	400	QZI79314.1
alpha-glucosyltransferase [Phage NBEco003]	Phage NBEco003	772	772	1	0	90.75	400	YP_010106183.1
putative alpha glucosyltransferase [Escherichia phage JLBYU31]	Escherichia phage JLBYU31	772	772	1	0	91	400	UGO55177.1
alpha glucosyl transferase [Yersinia phage PYps55T]	Yersinia phage PYps55T	772	772	1	0	90.75	400	QNJ50948.1
DNA alpha-glucosyltransferase [Escherichia phage vB_EcoM-G157lw]	Escherichia phage vB_EcoM-G157lw	772	772	1	0	90.75	400	UCR81670.1
alpha-glucosyltransferase [Yersinia phage fPS-2]	Yersinia phage fPS-2	772	772	1	0	91	400	YP_010076944.1
alpha glucosyltransferase [Escherichia phage vB_EcoM_ESCO58]	Escherichia phage vB_EcoM_ESCO58	772	772	1	0	91	400	UPW39924.1
alpha-glucosyltransferase [Escherichia phage Paracelsus]	Escherichia phage Paracelsus	772	772	1	0	91	400	QXV83203.1
putative DNA alpha-glucosyltransferase [Escherichia phage vB_EcoM_G2540-3]	Escherichia phage vB_EcoM_G2540-3	771	771	1	0	91	400	QBO65474.1
alpha-glucosyltransferase [Shigella phage Sf24]	Shigella phage Sf24	771	771	1	0	90.75	400	YP_009619268.1
DNA alpha-glucosyltransferase [Escherichia phage vB_EcoM-RPN226]	Escherichia phage vB_EcoM-RPN226	771	771	1	0	91	400	ULA51734.1
putative alpha glucosyltransferase [Escherichia phage JLBYU24]	Escherichia phage JLBYU24	771	771	1	0	90.75	400	UGO55408.1
alpha-glucosyltransferase [Shigella phage Sf21]	Shigella phage Sf21	771	771	1	0	91	400	YP_009618872.1
DNA alpha-glucosyltransferase [Escherichia phage ph0021]	Escherichia phage ph0021	771	771	1	0	90.75	400	WAE77665.1
alpha-glucosyltransferase [Shigella phage KNP5]	Shigella phage KNP5	771	771	1	0	90.5	400	YP_010278184.1
alpha glucosyl transferase [Shigella phage ESh16]	Shigella phage ESh16	771	771	1	0	90.5	400	URY11617.1
alpha-glucosyltransferase [Escherichia phage vB_EcoM_Lutter]	Escherichia phage vB_EcoM_Lutter	771	771	1	0	90.75	400	YP_010071806.1
alpha-glucosyltransferase [Escherichia phage EC121]	Escherichia phage EC121	771	771	1	0	90.25	400	YP_010067747.1
DNA alpha-glucosyltransferase [Shigella phage CT01]	Shigella phage CT01	771	771	1	0	90.75	400	UDY80453.1
alpha glucosyl transferase [Escherichia phage vB_EcoM_Nami]	Escherichia phage vB_EcoM_Nami	771	771	1	0	90.75	400	QXV73294.1
alpha glucosyltransferase [Shigella phage Sfk20]	Shigella phage Sfk20	770	770	1	0	90.5	400	QPP47102.1
putative DNA alpha-glucosyltransferase [Escherichia phage vB_EcoM_G10400]	Escherichia phage vB_EcoM_G10400	770	770	1	0	90.75	400	QBO63578.1
alpha-glucosyltransferase [Enterobacteria phage vB_EcoM_IME339]	Enterobacteria phage vB_EcoM_IME339	770	770	1	0	90.5	400	YP_010094620.1
alpha-glucosyltransferase [Escherichia phage EcNP1]	Escherichia phage EcNP1	769	769	1	0	90.5	400	YP_010067969.1
alpha glucosyl transferase [Yersinia phage PYps32T]	Yersinia phage PYps32T	768	768	1	0	90.75	400	QNJ50157.1
alpha-glucosyltransferase [Escherichia phage UGKSEcP2]	Escherichia phage UGKSEcP2	768	768	1	0	90.25	400	CAH1615358.1
DNA alpha-glucosyltransferase [Escherichia phage W143]	Escherichia phage W143	761	761	0.98	0	91.37	394	QWV60405.1
putative alpha-glucosyl-transferase [Escherichia phage N2]	Escherichia phage N2	760	760	0.98	0	91.12	394	UTQ79381.1
DNA alpha-glucosyltransferase [Salmonella phage Lv5cm]	Salmonella phage Lv5cm	759	759	0.98	0	90.86	394	QVW08867.1
DNA alpha-glucosyltransferase [Escherichia phage vB_EcoM-BECP11]	Escherichia phage vB_EcoM-BECP11	696	696	0.91	0	89.86	365	QQM15566.1
alpha-glucosyltransferase [Escherichia phage AR1]	Escherichia phage AR1	674	674	0.88	0	89.58	355	AAD01741.1
alpha-glucosyl-transferase [Klebsiella phage vB_KpM-Wobble]	Klebsiella phage vB_KpM-Wobble	567	567	1	0	66.08	398	CAD5241953.1
alpha glucosyl transferase [Klebsiella phage JIPh_Kp122]	Klebsiella phage JIPh_Kp122	567	567	1	0	66.08	398	QGF21466.1
hypothetical protein KMI13_137 [Klebsiella phage KMI13]	Klebsiella phage KMI13	567	567	1	0	66.08	398	QEG11468.1
alpha-glucosyltransferase [Klebsiella phage PKO111]	Klebsiella phage PKO111	567	567	1	0	66.08	398	YP_009289494.1
hypothetical protein KP1_34 [Klebsiella phage KP1]	Klebsiella phage KP1	567	567	1	0	66.08	398	AUV57393.1
putative alpha glucosyl transferase [Klebsiella phage vB_KaeM_Nispero]	Klebsiella phage vB_KaeM_Nispero	567	567	1	0	66.08	398	UGO53207.1
hypothetical protein [Klebsiella phage JY1]	Klebsiella phage JY1	567	567	1	0	66.08	398	WAB00363.1
alpha glucosyl transferase [Klebsiella phage pKp20]	Klebsiella phage pKp20	566	566	1	0	66.08	398	UYE90584.1
alpha-glucosyltransferase [Klebsiella phage Mineola]	Klebsiella phage Mineola	566	566	1	0	66.08	416	YP_010096025.1
putative alpha-glucosyl-transferase [Kelbsiella phage vB_KaeM_Boboto]	Kelbsiella phage vB_KaeM_Boboto	566	566	1	0	66.08	416	UGO48392.1
alpha glucosyl transferase [Salmonella phage PSE-D1]	Salmonella phage PSE-D1	566	566	1	0	66.08	398	USL86874.1
alpha-glucosyltransferase [Klebsiella phage KP179]	Klebsiella phage KP179	566	566	1	0	65.84	398	YP_010098630.1
alpha-glucosyltransferase [Klebsiella phage vB_VIPKPNUMC01]	Klebsiella phage vB_VIPKPNUMC01	565	565	1	0	65.84	398	WFG79057.1
alpha-glucosyltransferase [Klebsiella phage JD18]	Klebsiella phage JD18	565	565	1	0	65.84	398	YP_009190615.1
putative alpha glucosyl transferase [Klebsiella phage vB_KaeM_Merci]	Klebsiella phage vB_KaeM_Merci	564	564	1	0	65.84	416	UGO49683.1
putative alpha glucosyl transferase [Klebsiella phage vB_KaeM_LilPanda]	Klebsiella phage vB_KaeM_LilPanda	564	564	1	0	65.59	441	UGO47406.1
alpha-glucosyltransferase [Klebsiella phage KPV15]	Klebsiella phage KPV15	564	564	1	0	65.59	398	YP_010089358.1
hypothetical protein MMDGKJEO_00112 [Klebsiella phage KP13MC5-5]	Klebsiella phage KP13MC5-5	564	564	0.99	0	65.75	399	UYL05944.1
hypothetical protein [Klebsiella phage UTI-K1]	Klebsiella phage UTI-K1	563	563	1	0	65.59	398	UMM76536.1
putative alpha glucosyl transferase [Klebsiella phage vB_KpnM_BovinicusUrsus]	Klebsiella phage vB_KpnM_BovinicusUrsus	563	563	1	0	65.59	416	QPX73917.1
hypothetical protein [Klebsiella phage vB_KpnM_17-11]	Klebsiella phage vB_KpnM_17-11	563	563	1	0	65.59	398	QQM14482.1
alpha-glucosyltransferase [Klebsiella phage vB_KpnM_KpV477]	Klebsiella phage vB_KpnM_KpV477	563	563	1	0	65.59	398	YP_009288730.1
hypothetical protein SHINKOU_35 [Klebsiella phage vB_KaeM_Shinkou]	Klebsiella phage vB_KaeM_Shinkou	563	563	1	0	65.59	416	UGO48114.1
DNA alpha-glucosyltransferase [Klebsiella phage KpnM6E1]	Klebsiella phage KpnM6E1	563	563	1	0	65.34	398	QLF82918.1
alpha-glucosyl-transferase [Klebsiella phage KP182]	Klebsiella phage KP182	562	562	1	0	65.59	398	UNY40855.1
DNA alpha-glucosyltransferase [Bacteriophage sp.]	Bacteriophage sp.	561	561	1	0	65.34	398	UWI30098.1
alpha-glucosyltransferase [Klebsiella phage Metamorpho]	Klebsiella phage Metamorpho	551	551	1	0	64	397	QPB08986.1
DNA alpha-glucosyltransferase [Bacteriophage sp.]	Bacteriophage sp.	532	532	0.95	0	65.35	378	UWG89072.1
alpha-glucosyltransferase [Erwinia phage Cronus]	Erwinia phage Cronus	480	480	1	4e-166	56.47	398	YP_010094994.1
DNA alpha-glucosyltransferase [Bacteriophage sp.]	Bacteriophage sp.	248	248	0.46	5e-78	64.13	181	UWG89341.1
DNA alpha-glucosyltransferase [uncultured Caudovirales phage]	uncultured Caudovirales phage	192	192	0.99	2e-53	31.28	409	CAB4182134.1
TPA: DNA alpha-glucosyltransferase [Caudoviricetes sp.]	Caudoviricetes sp.	162	162	0.99	3e-42	27.92	407	DAS71490.1
putative DNA alpha-glucosyltransferase [Prokaryotic dsDNA virus sp.]	Prokaryotic dsDNA virus sp.	122	122	1	2e-27	28.43	405	QDP58855.1
hypothetical protein [Cyanophage S-TIM54]	Cyanophage S-TIM54	78.6	78.6	0.87	5e-12	25.39	426	UYE97174.1
alpha-glucosyltransferase [Cyanophage S-TIM5]	Cyanophage S-TIM5	72.4	72.4	0.87	4e-10	23.44	426	YP_007006002.1
hypothetical protein [Cyanophage S-TIM66]	Cyanophage S-TIM66	72.4	72.4	0.87	5e-10	23.44	426	UYE96754.1
hypothetical protein DDB_G0270100 [Dictyostelium discoideum AX4]	Dictyostelium discoideum AX4	49.7	49.7	0.17	0.012	32.86	608	XP_646539.1
References
[1]	Altschul SF, Gish W, Miller W, Myers EW, Lipman DJ. Basic local alignment search tool. J Mol Biol. 1990 Oct 5;215(3):403-10. doi: 10.1016/S0022-2836(05)80360-2. PMID: 2231712, data collection date: May, 2023
