# Supplementary material for: Temporal epigenome modulation enables efficient bacteriophage engineering and functional analysis of phage DNA modifications
Source: PLoS Genet. 2024 Sep 4;20(9):e1011384. doi: 10.1371/journal.pgen.1011384 (PMC11404850; doi:10.1371/journal.pgen.1011384)
Supplement: S3 Table — Only phage originated proteins are considered. (XLSX) [file pgen.1011384.s009.xlsx]

## Sheet: Sheet1
Output of the PBLAST search [1] for the homologous of T4-originated DNA beta-glucosyltransferase (b-gt). Only phage originated proteins are considered.
Description	Scientific Name	Max Score	Total Score	Query Cover	E value	Per. ident	Acc. Len	Accession
beta-glucosyltransferase [Escherichia phage T4]	Escherichia phage T4	717	717	1	0	100	351	NP_049658.1
beta glucosyl transferase [Enterobacteria phage T4T]	Enterobacteria phage T4T	694	694	0.96	0	100	340	ADJ39760.1
beta glucosyl transferase [Yersinia phage MHG19]	Yersinia phage MHG19	417	417	0.99	8e-143	56.53	351	WCZ66246.1
hypothetical protein CHD2BS1_058 [Escherichia phage vB_EcoM-CHD2BS1]	Escherichia phage vB_EcoM-CHD2BS1	399	399	1	2e-135	55.06	358	QZI80263.1
beta glucosyl transferase [Cronobacter phage vB_Cdu_VP8]	Cronobacter phage vB_Cdu_VP8	384	384	0.99	8e-130	52.71	350	WDS61580.1
beta-glucosyltransferase [Serratia phage Muldoon]	Serratia phage Muldoon	384	384	0.99	1e-129	52.71	350	YP_009883757.1
beta-glucosyl transferase [Serratia phage SP1]	Serratia phage SP1	384	384	0.99	1e-129	52.42	350	UNA02406.1
beta-glucosyltransferase [Serratia phage PS2]	Serratia phage PS2	378	378	0.99	2e-127	52.71	350	YP_009030087.1
DNA beta-glucosyltransferase [Salmonella phage CF-SP2]	Salmonella phage CF-SP2	364	364	1	1e-121	50.14	358	UPW42408.1
beta-glucosyltransferase [Enterobacter phage PG7]	Enterobacter phage PG7	358	358	1	3e-119	49.16	358	YP_009005302.1
DNA beta-glucosyltransferase [Enterobacter phage Entb_43]	Enterobacter phage Entb_43	357	357	1	4e-119	49.16	358	UVD32419.1
beta glucosyl transferase [Enterobacter phage vB-EclM_KMB20]	Enterobacter phage vB-EclM_KMB20	357	357	1	4e-119	49.16	358	ULA52549.1
beta glucosyl transferase [Enterobacter phage vB-EclM_KMB17]	Enterobacter phage vB-EclM_KMB17	357	357	1	5e-119	48.88	358	UKH49438.1
beta-glucosyltransferase [Enterobacter phage CC31]	Enterobacter phage CC31	357	357	1	7e-119	48.88	358	YP_004009897.1
DNA beta-glucosyltransferase [Enterobacter phage KKP_3262]	Enterobacter phage KKP_3262	356	356	1	2e-118	48.6	358	UES35627.1
putative beta glucosyl transferase [Klebsiella phage vB_KaeM_KaAlpha]	Klebsiella phage vB_KaeM_KaAlpha	355	355	1	2e-118	48.6	358	QEG13080.1
hypothetical protein CkP1_0038 [Citrobacter phage CkP1]	Citrobacter phage CkP1	355	355	1	3e-118	49.03	359	QQG32098.1
beta-glucosyltransferase [Salmonella phage STP4-a]	Salmonella phage STP4-a	355	355	1	3e-118	50.14	358	YP_009126243.1
beta glucosyl transferase [Enterobacter phage vB-EclM_KMB19]	Enterobacter phage vB-EclM_KMB19	355	355	1	4e-118	48.88	358	ULA52274.1
beta-glucosyltransferase [Citrobacter phage Moon]	Citrobacter phage Moon	355	355	1	4e-118	49.72	358	YP_009146477.1
beta-glucosyltransferase [Cronobacter phage Pet-CM3-4]	Cronobacter phage Pet-CM3-4	355	355	1	4e-118	48.88	358	YP_010091650.1
beta-glucosyltransferase [Enterobacter phage myPSH1140]	Enterobacter phage myPSH1140	355	355	1	5e-118	49.3	358	YP_010093938.1
beta-glucosyltransferase [Salmonella phage STML-198]	Salmonella phage STML-198	354	354	1	6e-118	50.14	358	YP_009148028.1
beta-glucosyltransferase [Salmonella phage vB_SenM-S16]	Salmonella phage vB_SenM-S16	354	354	1	7e-118	49.86	358	YP_007501076.1
beta-glucosyltransferase [Citrobacter phage CF1 ERZ-2017]	Citrobacter phage CF1 ERZ-2017	354	354	1	1e-117	49.72	358	YP_009618103.1
beta-glucosyltransferase [Salmonella phage vB_SnwM_CGG4-1]	Salmonella phage vB_SnwM_CGG4-1	351	351	1	1e-116	49.86	358	YP_009286401.1
beta-glucosyltransferase [Citrobacter phage Merlin]	Citrobacter phage Merlin	308	308	0.9	2e-100	47.55	326	YP_009203756.1
hypothetical protein G2540_00043 [Escherichia phage vB_EcoM_G2540]	Escherichia phage vB_EcoM_G2540	259	259	0.67	3e-82	54.13	249	QBO63285.1
b-gt beta glucosyl transferase [Enterococcus phage VFW]	Enterococcus phage VFW	248	248	0.94	2e-76	41.69	352	SCZ84001.1
b-gt beta glucosyl transferase [Enterococcus phage VPE25]	Enterococcus phage VPE25	248	248	0.94	2e-76	41.69	352	SCO93433.1
beta-glucosyltransferase [Enterococus phage vipetofem]	Enterococus phage vipetofem	248	248	0.94	3e-76	41.4	352	YP_010106573.1
beta-glucosyltransferase [Enterococcus phage nattely]	Enterococcus phage nattely	246	246	0.94	2e-75	41.4	352	YP_010106414.1
Beta glucosyl transferase [Enterococcus phage vB_EfaS_140]	Enterococcus phage vB_EfaS_140	246	246	0.94	2e-75	41.4	352	CAD0281763.1
TPA: DNA beta-glucosyltransferase [Caudoviricetes sp.]	Caudoviricetes sp.	172	172	0.95	8e-47	31.01	354	DAG51239.1
beta-glucosyltransferase [Lactobacillus phage ATCCB]	Lactobacillus phage ATCCB	156	156	0.99	1e-40	31.32	359	QBJ03739.1
hypothetical protein RsoM2USA_2 [Ralstonia phage RsoM2USA]	Ralstonia phage RsoM2USA	139	139	0.78	4e-34	28.22	376	AVH84931.1
Glycosyltransferase [Enterococcus phage Planchet]	Enterococcus phage Planchet	117	117	0.94	7e-26	29.3	388	CAI7679488.1
hypothetical protein G2540_00042 [Escherichia phage vB_EcoM_G2540]	Escherichia phage vB_EcoM_G2540	88.2	88.2	0.22	3e-18	52.56	80	QBO63284.1
References
[1]	Altschul SF, Gish W, Miller W, Myers EW, Lipman DJ. Basic local alignment search tool. J Mol Biol. 1990 Oct 5;215(3):403-10. doi: 10.1016/S0022-2836(05)80360-2. PMID: 2231712, data collection date: May, 2023
