# Supplementary material for: Temporal epigenome modulation enables efficient bacteriophage engineering and functional analysis of phage DNA modifications
Source: PLoS Genet. 2024 Sep 4;20(9):e1011384. doi: 10.1371/journal.pgen.1011384 (PMC11404850; doi:10.1371/journal.pgen.1011384)
Supplement: S4 Table — (XLSX) [file pgen.1011384.s010.xlsx]

## Sheet: Sheet1
Primers used in this study. Introduced mutations are highlighted in bold and italic.
Primer name	Sequence 5' to 3'
Cloning primers
NcoI NgTET fwd	GTGCTCGAGTTTCGTTTCTTTATGAATTTTCAGGG
XhoI NgTET rev	GTGCTCGAGTTTCGTTTCTTTATGAATTTTCAGGG
NgTET D243A fwd	CATAAGGACAATTTGGCGATTACCCCGTCGAGCC
NgTET D243A rev	AGGTTTACGGATGCGGTGGCCGTCGTTGGAC
XbaI_nTET fwd	GCACTCTAGATGGGAACGACATTTAAACAGCAGACG
BamHI_term_nTET rev	AGCGGATCCCAAAAAACCCCTCAAGACCCGTTTAGAGGCCCCAAGGGGTTATGCTAGATTGTTATTTCGTTTCTTTATGAATTTTCAGG
ModA E165A_fw	GAATTAGTTTCAGATGAACAAGCGGTAATGATACCAGCT
ModA E165A_rev	CATATTACGATAACGATGACTATCCGGAAAC
Alt E577A_fw	CTTCAAATGAAATGGCGGTCATTTTGCCACGTGGATTAAT
Alt E577A_rev	GCGCTAAACTTCCACCGGGTAAAACAACAT
Alt_sgRNA_Cas12_fw	TGGATTAATGGTACAACAGTAGAAATTAATTTAAAGTTCTTAGACCCG
Alt_sgRNA_Cas12_rev	CGTGGCAAAAAAGAACTTTAAATAATTTCTACTGTTGTAGATGCTAC
ModA_sgRNA_Cas12_fw	TCTTGTTCATCTACAACAGTAGAAATTAATTTAAAGTTCTTAGACCCG
ModA_sgRNA_Cas12_rev	AGTAATGATAAAGAACTTTAAATAATTTCTACTGTTGTAGATGCTAC
Alt_sgRNA_Cas9_fw	TGGAAGTCATGTTTTAGAGCTATGCTGTTTTGAATGGTCC
Alt_sgRNA_Cas9_rev	TTTCATTTGAGCTAGCACTGTACCTAGGACTGAGC
ModA_sgRNA_Cas9_fw	TTCAATTTCCGTTTTAGAGCTATGCTGTTTGAATGGTCC
ModA_sgRNA_Cas9_rev	TACCATAGGAGCTAGCACTGTACCTAGGACTGAGC
Sequencing primers
ModA_barcode_fwd	CCCAGTCACGACGTTGTAAAACGCTTTCATGGTATAATGAATCTAAGTCCTTCC
ModA_barcode_rev	AGCGGATAACAATTTCACACAGGCTAACGATGATATGATAGCTTCTGAAGTATACGG
Alt_barcode_fwd	CCCAGTCACGACGTTGTAAAACGCCGGCGCCGAAGCGCCGTCAAATAATTCTG
Alt_barcode_rev	AGCGGATAACAATTTCACACAGGCACTAGAGAGGATATGATGGAACTTATTAC
