# Supplementary material for: Temporal epigenome modulation enables efficient bacteriophage engineering and functional analysis of phage DNA modifications
Source: PLoS Genet. 2024 Sep 4;20(9):e1011384. doi: 10.1371/journal.pgen.1011384 (PMC11404850; doi:10.1371/journal.pgen.1011384)
Supplement: S5 Table — (XLSX) [file pgen.1011384.s011.xlsx]

## Sheet: Sheet1
Strains and plasmids used in this study
Name	In text referred to as	Plasmids and corresponding .gb files	Description	Source
E. coli strain B	E. coli strain B	-	wild-type E. coli strain applied for bacteriophage T4 propagation and infection	DMSZ, Escherichia coli (Migula 1895) Castellani and Chalmers 1919 (DSM 613, ATCC 11303)
E. coli DH5α	E. coli DH5α	-	applied for cloning	Invitrogen
E. coli BL21 (DE3)	E. coli	pET28a	control for exression studies	Invitrogen
E. coli BL21 (DE3) pET 28 NgTET	E. coli NgTET	pET28a_NgTET	expression of His-tagged NgTET	This study
E. coli BL21 (DE3) pET 28 NgTET D243A	E. coli NgTET D234A	pET28a_NgTET_D234A	expression of his-tagged inactive mutant NgTET_D234A	This study
E. coli BL21 (DE3) DS-SPCas_ModA	E. coli Cas9_ModA	DS_Spcas_ModA	expression of Cas9 nuclease and sgRNA for modA targeting	This study
E. coli BL21 (DE3) DS-SPCas_Alt	E. coli Cas9_Alt	DS_Spcas_Alt	expression of Cas9 nuclease and sgRNA for alt targeting	This study
E. coli BL21 (DE3) pCPf1_ModA	E. coli Cas12_ModA	pCPf1_ModA	expression of Cas12 nuclease and sgRNA for modA targeting	This study
E. coli BL21 (DE3) pCPf1_Alt	E. coli Cas12_Alt	pCPf1_Alt	expression of Cas12 nuclease and sgRNA for alt targeting	This study
E. coli BL21 (DE3) pET 28 ModA E165A	E. coli ModA_E165A	pET28a_ModA_E165A	expression of inactive version of ModA	This study
E. coli BL21 (DE3) pET 28 Alt E577A	E. coli Alt_E577A	pET28a_Alt_E577A	expression of inactive version of Alt	This study
E. coli BL21 (DE3) pET 28 NgTET, DS-SPCas_ModA	E. coli NgTET/Cas9_ModA	pET28a_NgTET, DS_Spcas_ModA	expression of His-tagged NgTET and Cas9 nuclease for cleavage of modA	This study
E. coli BL21 (DE3) pET 28 NgTET, pCPf1_ModA	E. coli NgTET/Cas12_ModA	pET28a_NgTET, pCPf1_ModA	expression of His-tagged NgTET and Cas12 nuclease for cleavage of modA	This study
E. coli BL21 (DE3) pET 28a NgTET, DS-SPCas_Alt	E. coli NgTET/Cas9 Alt	pET28a_NgTET, DS_SPcas_Alt	expression of His-tagged NgTET and Cas9 nuclease for cleavage of alt	This study
E. coli BL21 (DE3) pET 28a NgTET, pCPf1_Alt	E. coli NgTET/Cas12 ModA	pET28a_NgTET, pCPf1_Alt	expression of His-tagged NgTET and Cas12 nuclease for cleavage of alt	This study
E. coli BL21 (DE3) pET 28 NgTET_D234A, DS-SPCas_ModA	E. coli NgTET_D234A/Cas9_ModA	pET28a_NgTET_D234A, DS_Spcas_ModA	expression of His-tagged NgTET_D234A and Cas9 nuclease for cleavage of modA	This study
E. coli BL21 (DE3) pET 28 NgTET_D234A, pCPf1_ModA	E. coli NgTET_D234A/Cas12_ModA	pET28a_NgTET_D234A, pCPf1_ModA	expression of His-tagged NgTET_D234A and Cas12 nuclease for cleavage of modA	This study
E. coli BL21 (DE3) pET 28a NgTET_D234A, DS-SPCas_Alt	E. coli NgTET_D234A/Cas9 Alt	pET28a_NgTET_D234A, DS_SPcas_Alt	expression of His-tagged NgTET_D234A and Cas9 nuclease for cleavage of alt	This study
E. coli BL21 (DE3) pET 28a NgTET_D234A, pCPf1_Alt	E. coli NgTET_D234A/Cas12 ModA	pET28a_NgTET_D234A, pCPf1_Alt	expression of His-tagged NgTET_D234A and Cas12 nuclease for cleavage of alt	This study
E. coli BL21 (DE3) pET 28a NgTET_modA E165A, DS-SPCas_ModA	E. coli NgTET+modA_E165A/Cas9_ModA	pET28a_NgTET_ModA_E165A, DS_Spcas_ModA	expression of His-tagged NgTET and Cas9 nuclease for cleavage of modA in the presence of modA E165A DNA sequence for homologous recombination	This study
E. coli BL21 (DE3) pET 28a NgTET_modA E165A, pCPf1_ModA	E. coli NgTET+modA_E165A/Cas12_ModA	pET28a_NgTET_ModA_E165A, pCPf1_ModA	expression of His-tagged NgTET and Cas12 nuclease for cleavage of modA in the presence of modA E165A DNA sequence for homologous recombination	This study
E. coli BL21 (DE3) pET 28a NgTET_alt E577A, DS-SPCas_Alt	E. coli NgTET+alt_E577A/Cas9 Alt	pET28a_NgTET_Alt_E577A, DS_SPcas_Alt	expression of His-tagged NgTET and Cas9 nuclease for cleavage of alt in the presence of alt E577A DNA sequence for homologous recombination	This study
E. coli BL21 (DE3) pET 28a NgTET_alt E577A, pCPf1_Alt	E. coli NgTET+alt_E577A/Cas12 ModA	pET28a_NgTET_Alt_E577A, pCPf1_Alt	expression of His-tagged NgTET and Cas12 nuclease for cleavage of alt in the presence of alt E577A DNA sequence for homologous recombination	This study
Bacteriophage T4	Bacteriophage/phage T4			Escherichia phage T4, (DSM 4505, DSMZ, Braunschweig, Germany)
