# Supplementary material for: Temporal epigenome modulation enables efficient bacteriophage engineering and functional analysis of phage DNA modifications
Source: PLoS Genet. 2024 Sep 4;20(9):e1011384. doi: 10.1371/journal.pgen.1011384 (PMC11404850; doi:10.1371/journal.pgen.1011384)
Supplement: S6 Table — (XLSX) [file pgen.1011384.s012.xlsx]

## Sheet: Sheet1
Multiplexing primers
fwd barcoding primer			rev barcoding primer
Primer name	Sequence 5' to 3'		Primer name	Sequence 5' to 3'
SLo2420	AAGAAAGTTGTCGGTGTCTTTGTGCCCAGTCACGACGTTGTAAAACG		SLo2516	AAGAAAGTTGTCGGTGTCTTTGTGAGCGGATAACAATTTCACACAGG
SLo2421	TCGATTCCGTTTGTAGTCGTCTGTCCCAGTCACGACGTTGTAAAACG		SLo2517	TCGATTCCGTTTGTAGTCGTCTGTAGCGGATAACAATTTCACACAGG
SLo2422	GAGTCTTGTGTCCCAGTTACCAGGCCCAGTCACGACGTTGTAAAACG		SLo2518	GAGTCTTGTGTCCCAGTTACCAGGAGCGGATAACAATTTCACACAGG
SLo2423	TTCGGATTCTATCGTGTTTCCCTACCCAGTCACGACGTTGTAAAACG		SLo2519	TTCGGATTCTATCGTGTTTCCCTAAGCGGATAACAATTTCACACAGG
SLo2424	CTTGTCCAGGGTTTGTGTAACCTTCCCAGTCACGACGTTGTAAAACG		SLo2520	CTTGTCCAGGGTTTGTGTAACCTTAGCGGATAACAATTTCACACAGG
SLo2425	TTCTCGCAAAGGCAGAAAGTAGTCCCCAGTCACGACGTTGTAAAACG		SLo2521	TTCTCGCAAAGGCAGAAAGTAGTCAGCGGATAACAATTTCACACAGG
SLo2426	GTGTTACCGTGGGAATGAATCCTTCCCAGTCACGACGTTGTAAAACG		SLo2522	GTGTTACCGTGGGAATGAATCCTTAGCGGATAACAATTTCACACAGG
SLo2427	TTCAGGGAACAAACCAAGTTACGTCCCAGTCACGACGTTGTAAAACG		SLo2523	TTCAGGGAACAAACCAAGTTACGTAGCGGATAACAATTTCACACAGG
SLo2428	AACTAGGCACAGCGAGTCTTGGTTCCCAGTCACGACGTTGTAAAACG		SLo2524	AACTAGGCACAGCGAGTCTTGGTTAGCGGATAACAATTTCACACAGG
SLo2429	AAGCGTTGAAACCTTTGTCCTCTCCCCAGTCACGACGTTGTAAAACG		SLo2525	AAGCGTTGAAACCTTTGTCCTCTCAGCGGATAACAATTTCACACAGG
SLo2430	GTTTCATCTATCGGAGGGAATGGACCCAGTCACGACGTTGTAAAACG		SLo2526	GTTTCATCTATCGGAGGGAATGGAAGCGGATAACAATTTCACACAGG
SLo2431	CAGGTAGAAAGAAGCAGAATCGGACCCAGTCACGACGTTGTAAAACG		SLo2527	CAGGTAGAAAGAAGCAGAATCGGAAGCGGATAACAATTTCACACAGG
SLo2432	AGAACGACTTCCATACTCGTGTGACCCAGTCACGACGTTGTAAAACG		SLo2528	AGAACGACTTCCATACTCGTGTGAAGCGGATAACAATTTCACACAGG
SLo2433	AACGAGTCTCTTGGGACCCATAGACCCAGTCACGACGTTGTAAAACG		SLo2529	AACGAGTCTCTTGGGACCCATAGAAGCGGATAACAATTTCACACAGG
SLo2434	AGGTCTACCTCGCTAACACCACTGCCCAGTCACGACGTTGTAAAACG		SLo2530	AGGTCTACCTCGCTAACACCACTGAGCGGATAACAATTTCACACAGG
SLo2435	CGTCAACTGACAGTGGTTCGTACTCCCAGTCACGACGTTGTAAAACG		SLo2531	CGTCAACTGACAGTGGTTCGTACTAGCGGATAACAATTTCACACAGG
SLo2436	ACCCTCCAGGAAAGTACCTCTGATCCCAGTCACGACGTTGTAAAACG		SLo2532	ACCCTCCAGGAAAGTACCTCTGATAGCGGATAACAATTTCACACAGG
SLo2437	CCAAACCCAACAACCTAGATAGGCCCCAGTCACGACGTTGTAAAACG		SLo2533	CCAAACCCAACAACCTAGATAGGCAGCGGATAACAATTTCACACAGG
SLo2438	GTTCCTCGTGCAGTGTCAAGAGATCCCAGTCACGACGTTGTAAAACG		SLo2534	GTTCCTCGTGCAGTGTCAAGAGATAGCGGATAACAATTTCACACAGG
SLo2439	TTGCGTCCTGTTACGAGAACTCATCCCAGTCACGACGTTGTAAAACG		SLo2535	TTGCGTCCTGTTACGAGAACTCATAGCGGATAACAATTTCACACAGG
SLo2440	GAGCCTCTCATTGTCCGTTCTCTACCCAGTCACGACGTTGTAAAACG		SLo2536	GAGCCTCTCATTGTCCGTTCTCTAAGCGGATAACAATTTCACACAGG
SLo2441	ACCACTGCCATGTATCAAAGTACGCCCAGTCACGACGTTGTAAAACG		SLo2537	ACCACTGCCATGTATCAAAGTACGAGCGGATAACAATTTCACACAGG
SLo2442	CTTACTACCCAGTGAACCTCCTCGCCCAGTCACGACGTTGTAAAACG		SLo2538	CTTACTACCCAGTGAACCTCCTCGAGCGGATAACAATTTCACACAGG
SLo2443	GCATAGTTCTGCATGATGGGTTAGCCCAGTCACGACGTTGTAAAACG		SLo2539	GCATAGTTCTGCATGATGGGTTAGAGCGGATAACAATTTCACACAGG
SLo2444	GTAAGTTGGGTATGCAACGCAATGCCCAGTCACGACGTTGTAAAACG		SLo2540	GTAAGTTGGGTATGCAACGCAATGAGCGGATAACAATTTCACACAGG
SLo2445	CATACAGCGACTACGCATTCTCATCCCAGTCACGACGTTGTAAAACG		SLo2541	CATACAGCGACTACGCATTCTCATAGCGGATAACAATTTCACACAGG
SLo2446	CGACGGTTAGATTCACCTCTTACACCCAGTCACGACGTTGTAAAACG		SLo2542	CGACGGTTAGATTCACCTCTTACAAGCGGATAACAATTTCACACAGG
SLo2447	TGAAACCTAAGAAGGCACCGTATCCCCAGTCACGACGTTGTAAAACG		SLo2543	TGAAACCTAAGAAGGCACCGTATCAGCGGATAACAATTTCACACAGG
SLo2448	CTAGACACCTTGGGTTGACAGACCCCCAGTCACGACGTTGTAAAACG		SLo2544	CTAGACACCTTGGGTTGACAGACCAGCGGATAACAATTTCACACAGG
SLo2449	TCAGTGAGGATCTACTTCGACCCACCCAGTCACGACGTTGTAAAACG		SLo2545	TCAGTGAGGATCTACTTCGACCCAAGCGGATAACAATTTCACACAGG
SLo2450	TGCGTACAGCAATCAGTTACATTGCCCAGTCACGACGTTGTAAAACG		SLo2546	TGCGTACAGCAATCAGTTACATTGAGCGGATAACAATTTCACACAGG
SLo2451	CCAGTAGAAGTCCGACAACGTCATCCCAGTCACGACGTTGTAAAACG		SLo2547	CCAGTAGAAGTCCGACAACGTCATAGCGGATAACAATTTCACACAGG
SLo2452	CAGACTTGGTACGGTTGGGTAACTCCCAGTCACGACGTTGTAAAACG		SLo2548	CAGACTTGGTACGGTTGGGTAACTAGCGGATAACAATTTCACACAGG
SLo2453	GGACGAAGAACTCAAGTCAAAGGCCCCAGTCACGACGTTGTAAAACG		SLo2549	GGACGAAGAACTCAAGTCAAAGGCAGCGGATAACAATTTCACACAGG
SLo2454	CTACTTACGAAGCTGAGGGACTGCCCCAGTCACGACGTTGTAAAACG		SLo2550	CTACTTACGAAGCTGAGGGACTGCAGCGGATAACAATTTCACACAGG
SLo2455	ATGTCCCAGTTAGAGGAGGAAACACCCAGTCACGACGTTGTAAAACG		SLo2551	ATGTCCCAGTTAGAGGAGGAAACAAGCGGATAACAATTTCACACAGG
SLo2456	GCTTGCGATTGATGCTTAGTATCACCCAGTCACGACGTTGTAAAACG		SLo2552	GCTTGCGATTGATGCTTAGTATCAAGCGGATAACAATTTCACACAGG
SLo2457	ACCACAGGAGGACGATACAGAGAACCCAGTCACGACGTTGTAAAACG		SLo2553	ACCACAGGAGGACGATACAGAGAAAGCGGATAACAATTTCACACAGG
SLo2458	CCACAGTGTCAACTAGAGCCTCTCCCCAGTCACGACGTTGTAAAACG		SLo2554	CCACAGTGTCAACTAGAGCCTCTCAGCGGATAACAATTTCACACAGG
SLo2459	TAGTTTGGATGACCAAGGATAGCCCCCAGTCACGACGTTGTAAAACG		SLo2555	TAGTTTGGATGACCAAGGATAGCCAGCGGATAACAATTTCACACAGG
SLo2460	GGAGTTCGTCCAGAGAAGTACACGCCCAGTCACGACGTTGTAAAACG		SLo2556	GGAGTTCGTCCAGAGAAGTACACGAGCGGATAACAATTTCACACAGG
SLo2461	CTACGTGTAAGGCATACCTGCCAGCCCAGTCACGACGTTGTAAAACG		SLo2557	CTACGTGTAAGGCATACCTGCCAGAGCGGATAACAATTTCACACAGG
SLo2462	CTTTCGTTGTTGACTCGACGGTAGCCCAGTCACGACGTTGTAAAACG		SLo2558	CTTTCGTTGTTGACTCGACGGTAGAGCGGATAACAATTTCACACAGG
SLo2463	AGTAGAAAGGGTTCCTTCCCACTCCCCAGTCACGACGTTGTAAAACG		SLo2559	AGTAGAAAGGGTTCCTTCCCACTCAGCGGATAACAATTTCACACAGG
SLo2464	GATCCAACAGAGATGCCTTCAGTGCCCAGTCACGACGTTGTAAAACG		SLo2560	GATCCAACAGAGATGCCTTCAGTGAGCGGATAACAATTTCACACAGG
SLo2465	GCTGTGTTCCACTTCATTCTCCTGCCCAGTCACGACGTTGTAAAACG		SLo2561	GCTGTGTTCCACTTCATTCTCCTGAGCGGATAACAATTTCACACAGG
SLo2466	GTGCAACTTTCCCACAGGTAGTTCCCCAGTCACGACGTTGTAAAACG		SLo2562	GTGCAACTTTCCCACAGGTAGTTCAGCGGATAACAATTTCACACAGG
SLo2467	CATCTGGAACGTGGTACACCTGTACCCAGTCACGACGTTGTAAAACG		SLo2563	CATCTGGAACGTGGTACACCTGTAAGCGGATAACAATTTCACACAGG
SLo2468	ACTGGTGCAGCTTTGAACATCTAGCCCAGTCACGACGTTGTAAAACG		SLo2564	ACTGGTGCAGCTTTGAACATCTAGAGCGGATAACAATTTCACACAGG
SLo2469	ATGGACTTTGGTAACTTCCTGCGTCCCAGTCACGACGTTGTAAAACG		SLo2565	ATGGACTTTGGTAACTTCCTGCGTAGCGGATAACAATTTCACACAGG
SLo2470	GTTGAATGAGCCTACTGGGTCCTCCCCAGTCACGACGTTGTAAAACG		SLo2566	GTTGAATGAGCCTACTGGGTCCTCAGCGGATAACAATTTCACACAGG
SLo2471	TGAGAGACAAGATTGTTCGTGGACCCCAGTCACGACGTTGTAAAACG		SLo2567	TGAGAGACAAGATTGTTCGTGGACAGCGGATAACAATTTCACACAGG
SLo2472	AGATTCAGACCGTCTCATGCAAAGCCCAGTCACGACGTTGTAAAACG		SLo2568	AGATTCAGACCGTCTCATGCAAAGAGCGGATAACAATTTCACACAGG
SLo2473	CAAGAGCTTTGACTAAGGAGCATGCCCAGTCACGACGTTGTAAAACG		SLo2569	CAAGAGCTTTGACTAAGGAGCATGAGCGGATAACAATTTCACACAGG
SLo2474	TGGAAGATGAGACCCTGATCTACGCCCAGTCACGACGTTGTAAAACG		SLo2570	TGGAAGATGAGACCCTGATCTACGAGCGGATAACAATTTCACACAGG
SLo2475	TCACTACTCAACAGGTGGCATGAACCCAGTCACGACGTTGTAAAACG		SLo2571	TCACTACTCAACAGGTGGCATGAAAGCGGATAACAATTTCACACAGG
SLo2476	GCTAGGTCAATCTCCTTCGGAAGTCCCAGTCACGACGTTGTAAAACG		SLo2572	GCTAGGTCAATCTCCTTCGGAAGTAGCGGATAACAATTTCACACAGG
SLo2477	CAGGTTACTCCTCCGTGAGTCTGACCCAGTCACGACGTTGTAAAACG		SLo2573	CAGGTTACTCCTCCGTGAGTCTGAAGCGGATAACAATTTCACACAGG
SLo2478	TCAATCAAGAAGGGAAAGCAAGGTCCCAGTCACGACGTTGTAAAACG		SLo2574	TCAATCAAGAAGGGAAAGCAAGGTAGCGGATAACAATTTCACACAGG
SLo2479	CATGTTCAACCAAGGCTTCTATGGCCCAGTCACGACGTTGTAAAACG		SLo2575	CATGTTCAACCAAGGCTTCTATGGAGCGGATAACAATTTCACACAGG
SLo2480	AGAGGGTACTATGTGCCTCAGCACCCCAGTCACGACGTTGTAAAACG		SLo2576	AGAGGGTACTATGTGCCTCAGCACAGCGGATAACAATTTCACACAGG
SLo2481	CACCCACACTTACTTCAGGACGTACCCAGTCACGACGTTGTAAAACG		SLo2577	CACCCACACTTACTTCAGGACGTAAGCGGATAACAATTTCACACAGG
SLo2482	TTCTGAAGTTCCTGGGTCTTGAACCCCAGTCACGACGTTGTAAAACG		SLo2578	TTCTGAAGTTCCTGGGTCTTGAACAGCGGATAACAATTTCACACAGG
SLo2483	GACAGACACCGTTCATCGACTTTCCCCAGTCACGACGTTGTAAAACG		SLo2579	GACAGACACCGTTCATCGACTTTCAGCGGATAACAATTTCACACAGG
SLo2484	TTCTCAGTCTTCCTCCAGACAAGGCCCAGTCACGACGTTGTAAAACG		SLo2580	TTCTCAGTCTTCCTCCAGACAAGGAGCGGATAACAATTTCACACAGG
SLo2485	CCGATCCTTGTGGCTTCTAACTTCCCCAGTCACGACGTTGTAAAACG		SLo2581	CCGATCCTTGTGGCTTCTAACTTCAGCGGATAACAATTTCACACAGG
SLo2486	GTTTGTCATACTCGTGTGCTCACCCCCAGTCACGACGTTGTAAAACG		SLo2582	GTTTGTCATACTCGTGTGCTCACCAGCGGATAACAATTTCACACAGG
SLo2487	GAATCTAAGCAAACACGAAGGTGGCCCAGTCACGACGTTGTAAAACG		SLo2583	GAATCTAAGCAAACACGAAGGTGGAGCGGATAACAATTTCACACAGG
SLo2488	TACAGTCCGAGCCTCATGTGATCTCCCAGTCACGACGTTGTAAAACG		SLo2584	TACAGTCCGAGCCTCATGTGATCTAGCGGATAACAATTTCACACAGG
SLo2489	ACCGAGATCCTACGAATGGAGTGTCCCAGTCACGACGTTGTAAAACG		SLo2585	ACCGAGATCCTACGAATGGAGTGTAGCGGATAACAATTTCACACAGG
SLo2490	CCTGGGAGCATCAGGTAGTAACAGCCCAGTCACGACGTTGTAAAACG		SLo2586	CCTGGGAGCATCAGGTAGTAACAGAGCGGATAACAATTTCACACAGG
SLo2491	TAGCTGACTGTCTTCCATACCGACCCCAGTCACGACGTTGTAAAACG		SLo2587	TAGCTGACTGTCTTCCATACCGACAGCGGATAACAATTTCACACAGG
SLo2492	AAGAAACAGGATGACAGAACCCTCCCCAGTCACGACGTTGTAAAACG		SLo2588	AAGAAACAGGATGACAGAACCCTCAGCGGATAACAATTTCACACAGG
SLo2493	TACAAGCATCCCAACACTTCCACTCCCAGTCACGACGTTGTAAAACG		SLo2589	TACAAGCATCCCAACACTTCCACTAGCGGATAACAATTTCACACAGG
SLo2494	GACCATTGTGATGAACCCTGTTGTCCCAGTCACGACGTTGTAAAACG		SLo2590	GACCATTGTGATGAACCCTGTTGTAGCGGATAACAATTTCACACAGG
SLo2495	ATGCTTGTTACATCAACCCTGGACCCCAGTCACGACGTTGTAAAACG		SLo2591	ATGCTTGTTACATCAACCCTGGACAGCGGATAACAATTTCACACAGG
SLo2496	CGACCTGTTTCTCAGGGATACAACCCCAGTCACGACGTTGTAAAACG		SLo2592	CGACCTGTTTCTCAGGGATACAACAGCGGATAACAATTTCACACAGG
SLo2497	AACAACCGAACCTTTGAATCAGAACCCAGTCACGACGTTGTAAAACG		SLo2593	AACAACCGAACCTTTGAATCAGAAAGCGGATAACAATTTCACACAGG
SLo2498	TCTCGGAGATAGTTCTCACTGCTGCCCAGTCACGACGTTGTAAAACG		SLo2594	TCTCGGAGATAGTTCTCACTGCTGAGCGGATAACAATTTCACACAGG
SLo2499	CGGATGAACATAGGATAGCGATTCCCCAGTCACGACGTTGTAAAACG		SLo2595	CGGATGAACATAGGATAGCGATTCAGCGGATAACAATTTCACACAGG
SLo2500	CCTCATCTTGTGAAGTTGTTTCGGCCCAGTCACGACGTTGTAAAACG		SLo2596	CCTCATCTTGTGAAGTTGTTTCGGAGCGGATAACAATTTCACACAGG
SLo2501	ACGGTATGTCGAGTTCCAGGACTACCCAGTCACGACGTTGTAAAACG		SLo2597	ACGGTATGTCGAGTTCCAGGACTAAGCGGATAACAATTTCACACAGG
SLo2502	TGGCTTGATCTAGGTAAGGTCGAACCCAGTCACGACGTTGTAAAACG		SLo2598	TGGCTTGATCTAGGTAAGGTCGAAAGCGGATAACAATTTCACACAGG
SLo2503	GTAGTGGACCTAGAACCTGTGCCACCCAGTCACGACGTTGTAAAACG		SLo2599	GTAGTGGACCTAGAACCTGTGCCAAGCGGATAACAATTTCACACAGG
SLo2504	AACGGAGGAGTTAGTTGGATGATCCCCAGTCACGACGTTGTAAAACG		SLo2600	AACGGAGGAGTTAGTTGGATGATCAGCGGATAACAATTTCACACAGG
SLo2505	AGGTGATCCCAACAAGCGTAAGTACCCAGTCACGACGTTGTAAAACG		SLo2601	AGGTGATCCCAACAAGCGTAAGTAAGCGGATAACAATTTCACACAGG
SLo2506	TACATGCTCCTGTTGTTAGGGAGGCCCAGTCACGACGTTGTAAAACG		SLo2602	TACATGCTCCTGTTGTTAGGGAGGAGCGGATAACAATTTCACACAGG
SLo2507	TCTTCTACTACCGATCCGAAGCAGCCCAGTCACGACGTTGTAAAACG		SLo2603	TCTTCTACTACCGATCCGAAGCAGAGCGGATAACAATTTCACACAGG
SLo2508	ACAGCATCAATGTTTGGCTAGTTGCCCAGTCACGACGTTGTAAAACG		SLo2604	ACAGCATCAATGTTTGGCTAGTTGAGCGGATAACAATTTCACACAGG
SLo2509	GATGTAGAGGGTACGGTTTGAGGCCCCAGTCACGACGTTGTAAAACG		SLo2605	GATGTAGAGGGTACGGTTTGAGGCAGCGGATAACAATTTCACACAGG
SLo2510	GGCTCCATAGGAACTCACGCTACTCCCAGTCACGACGTTGTAAAACG		SLo2606	GGCTCCATAGGAACTCACGCTACTAGCGGATAACAATTTCACACAGG
SLo2511	TTGTGAGTGGAAAGATACAGGACCCCCAGTCACGACGTTGTAAAACG		SLo2607	TTGTGAGTGGAAAGATACAGGACCAGCGGATAACAATTTCACACAGG
SLo2512	AGTTTCCATCACTTCAGACTTGGGCCCAGTCACGACGTTGTAAAACG		SLo2608	AGTTTCCATCACTTCAGACTTGGGAGCGGATAACAATTTCACACAGG
SLo2513	GATTGTCCTCAAACTGCCACCTACCCCAGTCACGACGTTGTAAAACG		SLo2609	GATTGTCCTCAAACTGCCACCTACAGCGGATAACAATTTCACACAGG
SLo2514	CCTGTCTGGAAGAAGAATGGACTTCCCAGTCACGACGTTGTAAAACG		SLo2610	CCTGTCTGGAAGAAGAATGGACTTAGCGGATAACAATTTCACACAGG
SLo2515	CTGAACGGTCATAGAGTCCACCATCCCAGTCACGACGTTGTAAAACG		SLo2611	CTGAACGGTCATAGAGTCCACCATAGCGGATAACAATTTCACACAGG
